# Supplementary material for: SUPERGNOVA: local genetic correlation analysis reveals heterogeneous etiologic sharing of complex traits
Source: Genome Biol. 2021 Sep 7;22:262. doi: 10.1186/s13059-021-02478-w (PMC8422619; doi:10.1186/s13059-021-02478-w)
Supplement: Supplementary file 3 — Additional file 3. Supplementary tables 1-26. [file 13059_2021_2478_MOESM3_ESM.xlsx]

## Sheet: Supplementary Table 1
Phenotypes, abbreviations, sample sizes, and GWAS resources used in GWAS analysis.
Trait Name	Abbreviation	Sample size	Pubmed ID
Attention-Deficit/Hyperactivity Disorder	ADHD	53293	30478444
Autism Spectrum Disorder	ASD	46351	30804558
Alzheimer's Disease	AD	63926	30820047
Anorexia Nervosa	AN	72517	31308545
Anxiety Disorder	AXD	31890	31116379
Bipolar Disorder	BD	51710	31043756
Major Depressive Disorder	MDD	500199	30718901
Obsessive Compulsive Disorder	OCD	9725	28761083
Parkinson's Disease	PD	482730	31701892
Schizophrenia	SCZ	105318	29483656
Educationl Attainment	EA	766345	30038396
Cognitive Performance	CP	257828
Neuroticism	NSM	170911	27089181
Smoking Behavior	SmkInit	632802	30643251
Alcoholism	DrnkWk	537349
Sleep Duration	SD	127573	27494321
Rheumatoid Arthritis	RA	58284	24390342
Crohn's Disease	Crohn	40266	28067908
Inflammatory Bowel Disease	IBD	59957
Ulcerative Colitis	UC	45975
Breast Cancer	BC	228951	29059683
Lung Cancer	LC	85716	28604730
Type-II Diabetes	T2D	159208	28566273
Height	Height	709706	30124842
Body Mass Index	BMI	795640
Chronic Kidney Disease	CKD	118147	26831199
HDL Cholesterol	HDL	99900	20686565
LDL Cholesterol	LDL	95454
Ischaemic Stroke	IS	29633	26935894
Coronary Artery Disease	CAD	86995	21378990

## Sheet: Supplementary Table 2
Estimates of global genetic correlation. We applied sample overlap correction. rho, the estimates of genetic covariance. cor, the estimates of genetic correlation. Significance was highlighted by asterisks in "significance".
Trait1	Trait2	rho	cor	p	significance
CP	EA	0.0824647	0.630988	6.11571e-115	*
SCZ	BD	0.183501	0.568496	2.80142e-70	*
MDD	NSM	0.0441407	0.685321	3.7854e-67	*
ADHD	EA	-0.0583273	-0.41094	2.01944e-59	*
T2D	BMI	0.0496246	0.490488	4.30243e-57	*
SmkInit	EA	-0.024888	-0.348358	2.05921e-53	*
BMI	EA	-0.0309867	-0.244797	5.51952e-51	*
SmkInit	ADHD	0.0482146	0.465924	4.40772e-49	*
SmkInit	DrnkWk	0.0203287	0.453039	1.12004e-45	*
MDD	AXD	0.0609646	0.645386	9.16457e-43	*
BMI	HDL	-0.0443993	-0.431475	3.59184e-41	*
LC	EA	-0.0274302	-0.281412	2.43991e-35	*
MDD	ADHD	0.037468	0.354749	6.87583e-35	*
MDD	SmkInit	0.0170574	0.318086	4.48504e-33	*
ADHD	BMI	0.0496865	0.260398	1.97532e-32	*
AXD	SmkInit	0.0391167	0.419695	1.74652e-29	*
AXD	ADHD	0.0875967	0.448739	2.03869e-29	*
ADHD	CP	-0.0563719	-0.294171	2.94871e-29	*
MDD	BD	0.034044	0.278429	1.80927e-28	*
BMI	AN	-0.0409546	-0.246548	4.39781e-28	*
RA	EA	-0.0251072	-0.229404	4.84751e-28	*
SmkInit	LC	0.0232365	0.322128	1.48397e-27	*
AXD	EA	-0.035563	-0.28169	7.92725e-27	*
T2D	HDL	-0.0292152	-0.449224	7.36712e-25	*
MDD	ASD	0.0267147	0.297449	7.40792e-24	*
NSM	EA	-0.021371	-0.243537	2.33109e-21	*
Crohn	UC	0.158619	0.382305	1.93869e-20	*
MDD	AN	0.0249807	0.25757	3.11777e-19	*
T2D	EA	-0.0155334	-0.197822	4.78388e-19	*
SmkInit	BMI	0.0185953	0.19752	1.11012e-18	*
MDD	SCZ	0.0416307	0.28797	1.96267e-18	*
ADHD	LC	0.0381417	0.27397	4.10921e-18	*
MDD	EA	-0.0123405	-0.1699	1.06567e-17	*
IBD	Crohn	0.274895	0.635182	1.08113e-17	*
CAD	T2D	0.0209819	0.338591	1.7262e-17	*
HDL	EA	0.0167948	0.206957	1.93024e-17	*
IS	EA	-0.0240856	-0.312362	2.26286e-17	*
AN	EA	0.026635	0.202925	4.92588e-17	*
NSM	AN	0.0299733	0.255885	1.35696e-16	*
AN	OCD	0.0867262	0.418041	6.10843e-16	*
Height	EA	0.024013	0.111918	1.7083e-15	*
CAD	EA	-0.0137121	-0.177009	4.11905e-15	*
ASD	EA	0.0213449	0.1771	3.81518e-14	*
ADHD	T2D	0.0252846	0.229676	1.21647e-13	*
SCZ	CP	-0.0575843	-0.217463	1.66759e-13	*
AXD	AN	0.0512904	0.302417	2.54273e-13	*
AXD	SCZ	0.0686177	0.272667	6.6239e-13	*
BD	EA	0.0222075	0.135699	7.91148e-13	*
SmkInit	CP	-0.0148707	-0.15398	8.71645e-13	*
CAD	BMI	0.0177685	0.179957	9.70838e-13	*
AXD	NSM	0.0463823	0.41142	4.48247e-12	*
SCZ	OCD	0.0881958	0.288535	7.75713e-12	*
IS	CP	-0.0261484	-0.250918	9.77517e-11	*
AXD	CP	-0.0327275	-0.191831	1.26234e-10	*
OCD	EA	0.0322701	0.207976	1.89603e-10	*
Height	CP	0.0298842	0.103119	3.96747e-10	*
DrnkWk	HDL	0.0103178	0.201931	4.45067e-10	*
ADHD	HDL	-0.0272256	-0.221942	1.14699e-09	*
AXD	BD	0.0452221	0.204076	1.57413e-09	*
LC	DrnkWk	0.0101606	0.16575	1.68532e-09	*
AXD	Height	-0.0377197	-0.132435	2.14694e-09	*
ASD	ADHD	0.0501477	0.277164	2.28604e-09	*
NSM	ADHD	0.026373	0.20926	2.92395e-09	*
SCZ	AN	0.0686227	0.257669	8.9148e-09	*
BMI	OCD	-0.045337	-0.223675	9.1625e-09	*
IBD	UC	0.224565	0.62152	1.04331e-08	*
NSM	SmkInit	0.00986569	0.154533	1.14303e-08	*
BMI	CP	-0.0186369	-0.108982	1.4491e-08	*
BMI	Height	-0.0283838	-0.102267	2.12095e-08	*
ASD	CP	0.0245414	0.150806	3.23538e-08	*
MDD	CAD	0.00850035	0.1458	3.28029e-08	*
SmkInit	T2D	0.00686154	0.11972	4.16352e-08	*
CAD	IS	0.0255253	0.417344	4.42502e-08	*
AXD	BMI	0.0288211	0.171261	4.81131e-08	*
RA	CP	-0.0208544	-0.141132	5.05424e-08	*
AXD	ASD	0.050886	0.302876	5.82655e-08	*
BMI	SCZ	-0.0267869	-0.105968	6.16776e-08	*
ADHD	CAD	0.0215387	0.18297	6.77834e-08	*
NSM	SCZ	0.0306885	0.175535	8.37313e-08	*
MDD	IBD	0.0142008	0.101806	9.25748e-08	*
SCZ	SD	0.032482	0.215602	1.09767e-07	*
NSM	OCD	0.036046	0.260063	1.1535e-07	*
LDL	EA	-0.0104769	-0.132409	1.67448e-07	*
T2D	AN	-0.01666	-0.162538	1.73326e-07	*
SCZ	UC	0.0437936	0.117673	1.92814e-07	*
MDD	Crohn	0.017317	0.107459	1.92903e-07	*
SmkInit	CAD	0.0076746	0.131956	2.59973e-07	*
Crohn	EA	-0.025104	-0.115083	2.88607e-07	*
BD	SD	0.0188468	0.151599	4.42445e-07	*
BD	AN	0.0268872	0.122372	5.48226e-07	*
T2D	CP	-0.0108621	-0.102359	6.06201e-07	*
SmkInit	SCZ	0.025466	0.171621	8.03482e-07	*
NSM	CP	-0.0196161	-0.1654	1.04995e-06	*
BMI	CKD	0.0101653	0.17876	1.08415e-06	*
AD	CP	-0.0174361	-0.144998	1.18279e-06	*
ASD	SCZ	0.0469179	0.188876	2.00485e-06	*
AXD	LC	0.0273279	0.222544	2.02919e-06	*
AD	EA	-0.0102066	-0.114699	2.61602e-06	*
LC	BC	0.0134145	0.122398	3.79517e-06	*
AN	HDL	0.0197509	0.184373	4.21604e-06	*
BD	OCD	0.0604186	0.227385	4.54481e-06	*
SCZ	IBD	0.0561422	0.144175	5.33797e-06	*
SCZ	BC	0.0312983	0.137455	1.08687e-05	*
CAD	CP	-0.0114141	-0.109106	1.14485e-05	*
AD	SD	0.0124644	0.190583	1.19663e-05	*
MDD	OCD	0.0235454	0.203491	1.34149e-05	*
CKD	SCZ	-0.0166562	-0.179203	1.41579e-05	*
CAD	HDL	-0.0146895	-0.23553	1.61718e-05	*
IS	HDL	-0.018553	-0.286828	1.78367e-05	*
MDD	BMI	0.00882815	0.0923851	1.99589e-05	*
SmkInit	OCD	-0.0219416	-0.190765	2.17469e-05	*
NSM	ASD	0.027266	0.254645	2.25375e-05	*
SmkInit	Crohn	0.0151195	0.0926184	2.47691e-05	*
SD	CP	-0.0127099	-0.125047	2.59856e-05	*
ADHD	BD	0.0292035	0.117761	2.69465e-05	*
AD	HDL	0.0185642	0.264362	3.2752e-05	*
BMI	UC	-0.0161106	-0.0755507	3.48078e-05	*
LC	BMI	0.0120379	0.0979622	3.51081e-05	*
BD	DrnkWk	0.0123894	0.120536	3.68637e-05	*
SmkInit	BD	0.0125045	0.103184	3.70506e-05	*
CKD	SD	-0.0101052	-0.294177	3.86023e-05	*
SmkInit	RA	0.0184004	0.114336	4.00652e-05	*
ADHD	IS	0.0271501	0.253101	5.921e-05	*
CAD	Height	-0.0169314	-0.101097	6.38689e-05	*
LC	HDL	-0.0142321	-0.181312	7.47485e-05	*
SCZ	DrnkWk	0.0116552	0.0905229	0.000112743	*
MDD	DrnkWk	0.00409917	0.0899895	0.000113024	*
BC	CP	-0.0113778	-0.0755195	0.00013214
MDD	CP	-0.00979019	-0.0997374	0.000138608
UC	BC	0.0190206	0.089981	0.000140826
PD	EA	0.00309026	0.0913347	0.000146248
MDD	UC	0.0102683	0.080549	0.000146954
ASD	BD	0.0256424	0.12116	0.000148706
LDL	Height	-0.016461	-0.0967049	0.000155839
CKD	AD	-0.00940417	-0.240044	0.000203509
MDD	LC	0.00868618	0.121282	0.00021377
SCZ	Crohn	0.0653036	0.146099	0.000215779
CKD	BD	-0.0131094	-0.171509	0.000241485
IS	T2D	0.0136187	0.230109	0.000265074
IBD	BC	0.021312	0.0966461	0.000280581
LC	CP	-0.0147929	-0.112243	0.000314809
MDD	T2D	0.00564719	0.0978684	0.000317478
NSM	BD	0.0150594	0.103038	0.000327476
NSM	CAD	0.00728756	0.104239	0.000333444
Crohn	SD	0.0226595	0.133162	0.000353594
ASD	AN	0.0211046	0.129087	0.000372384
IS	SD	-0.0137823	-0.235814	0.000424573
OCD	SD	0.0227515	0.194687	0.000559012
LC	CAD	0.0104454	0.139233	0.000592177
IBD	EA	-0.0152161	-0.0806653	0.000892235
LC	IS	0.015278	0.202556	0.000927206
LDL	UC	-0.0135192	-0.0940798	0.00104271
AXD	CAD	0.0150526	0.144254	0.00109209
Crohn	CP	-0.0240033	-0.0814332	0.00114034
MDD	BC	0.00537172	0.0656531	0.00121424
NSM	RA	-0.0117909	-0.112036	0.00127157
IBD	CP	-0.0196405	-0.0770568	0.00139245
BMI	PD	-0.00332127	-0.0759757	0.00145128
ASD	SD	-0.0123148	-0.137087	0.00149602
OCD	AD	-0.027803	-0.200654	0.00156551
IS	SCZ	0.0215323	0.136584	0.00169347
ADHD	OCD	-0.0373464	-0.160846	0.0016992
T2D	CKD	0.00743944	0.206037	0.00170853
ADHD	DrnkWk	0.00971896	0.108212	0.0017098
LDL	AN	-0.011226	-0.104765	0.00176648
AXD	DrnkWk	0.00789005	0.099182	0.00177545
SD	HDL	0.00807649	0.131014	0.0019333
IBD	SD	0.0159544	0.108517	0.00196751
Crohn	BC	0.0228464	0.0902428	0.00206331
MDD	Height	-0.0075607	-0.0466796	0.00247166
IS	CKD	0.0113039	0.315215	0.00261286
BD	UC	0.0207232	0.0740939	0.00272246
BD	IBD	0.0207647	0.0675931	0.00288539
BMI	BC	-0.00798728	-0.0553377	0.00310662
ADHD	Height	-0.0171245	-0.0529904	0.00323995
IS	BD	0.0184986	0.145564	0.0032741
NSM	SD	-0.0105361	-0.157382	0.00366134
BMI	AD	-0.00808852	-0.0738346	0.00375544
IS	BMI	0.0101531	0.102446	0.00381982
OCD	PD	0.00915771	0.167708	0.00393806
ADHD	SD	-0.0102128	-0.0974839	0.00493966
SmkInit	HDL	-0.00512937	-0.0845323	0.00495143
SCZ	AD	0.0179006	0.0973564	0.00560683
SmkInit	CKD	-0.00355422	-0.105299	0.00598851
SmkInit	IS	0.00677932	0.11987	0.0061546
ASD	HDL	0.0103457	0.0977821	0.00690878
LDL	DrnkWk	-0.00478845	-0.0939308	0.00781026
AXD	RA	0.0129384	0.082647	0.00828113
IS	IBD	0.0174321	0.114783	0.00877737
BD	CP	-0.013078	-0.0591839	0.0096192
ADHD	SCZ	0.0213446	0.0746298	0.00996953
UC	CP	-0.0140398	-0.0603719	0.0100906
BD	Crohn	0.0220278	0.0619297	0.0104002
AN	CP	0.0117782	0.0663971	0.0105507
NSM	BC	0.00712807	0.0718362	0.0112455
OCD	IBD	0.0285901	0.0977439	0.0130631
SmkInit	LDL	-0.0043283	-0.0713684	0.0139977
LDL	HDL	0.011149	0.16733	0.0153729
CAD	PD	-0.00376467	-0.132649	0.0154739
IS	PD	-0.00478657	-0.161811	0.0161381
RA	OCD	-0.0236319	-0.127096	0.0161551
NSM	IBD	0.00955827	0.0566038	0.0164386
SCZ	HDL	0.0186395	0.111555	0.0170688
IS	Crohn	0.0179801	0.103166	0.0175767
MDD	SD	-0.0040314	-0.0729995	0.0189481
AN	UC	0.0154085	0.0636855	0.0209684
ADHD	LDL	0.00949471	0.0773482	0.0212368
SmkInit	IBD	0.00650977	0.0459049	0.0228633
Height	AD	-0.0103615	-0.0560894	0.0260946
CKD	OCD	-0.0140896	-0.197371	0.026516
LC	Crohn	0.0156494	0.0724854	0.0267144
PD	CP	0.00261157	0.0570948	0.02808
CKD	RA	-0.00987873	-0.106989	0.0282905
OCD	Height	0.0220385	0.0642008	0.0283257
BD	BC	0.00888812	0.0483411	0.0291342
BC	HDL	0.00677886	0.0726213	0.0298516
OCD	Crohn	0.0314644	0.0928159	0.0301492
AXD	OCD	0.0311103	0.151189	0.0304818
NSM	UC	0.00873625	0.0564984	0.0309196
ADHD	Crohn	0.0161515	0.051513	0.0347022
CAD	BD	0.00878315	0.0645573	0.0349548
LC	RA	0.00921768	0.0781228	0.0360685
NSM	AD	0.00724307	0.090706	0.0387397
BMI	RA	0.0059803	0.0443533	0.0422448
LC	CKD	-0.00461658	-0.105517	0.0457346
SD	EA	0.003444	0.0458345	0.0466545
MDD	IS	0.00505469	0.0892174	0.0479523
AXD	T2D	0.00797828	0.0791831	0.0481064
BD	HDL	0.00792205	0.0566294	0.0484876
OCD	HDL	0.015222	0.117852	0.0509203
ADHD	PD	-0.00577908	-0.104627	0.0520506
BC	Height	0.00944276	0.0386431	0.0535733
CKD	Height	0.00643403	0.0666081	0.0555021
CAD	IBD	0.00843932	0.0578642	0.0565669
RA	AD	-0.0218526	-0.101457	0.0579263
LDL	IBD	-0.00811862	-0.0527342	0.0597207
BC	EA	-0.00364156	-0.0326673	0.059834
ASD	IS	0.0108998	0.116779	0.0601354
UC	SD	0.00863198	0.0623915	0.0624518
NSM	LC	0.00568419	0.0648243	0.0637698
NSM	HDL	0.00485684	0.0662542	0.0648239
LC	Height	-0.00892704	-0.042961	0.0659283
OCD	UC	0.0203222	0.0762468	0.0686364
BMI	BD	-0.00785803	-0.0360177	0.0686956
NSM	T2D	-0.00490125	-0.0703704	0.0687956
BMI	Crohn	0.00894939	0.0324682	0.0707496
LDL	CP	-0.00496069	-0.0464045	0.0718536
RA	PD	-0.00929121	-0.113574	0.0718871
CAD	LDL	0.00720085	0.113619	0.0731825
T2D	LDL	0.00465333	0.0717006	0.074048
ASD	OCD	0.0206226	0.104113	0.0750401
LC	IBD	0.0104102	0.055733	0.0752145
NSM	CKD	0.00397893	0.0973577	0.0834663
ASD	LDL	0.00803875	0.0759589	0.0840068
BD	PD	0.00315547	0.0546695	0.0855357
BC	DrnkWk	0.0046891	0.0662774	0.0871091
AXD	HDL	-0.00690743	-0.0634505	0.0876532
AXD	SD	-0.00829201	-0.0871754	0.0890895
CAD	RA	0.0132318	0.0815502	0.0909123
CAD	Crohn	0.00854908	0.0499709	0.0911911
BD	Height	-0.0107947	-0.0292368	0.0945524
IS	Height	-0.00878127	-0.0523265	0.0966663
AXD	IS	0.0115219	0.116909	0.0969091
NSM	BMI	-0.0077424	-0.0675614	0.0979608
BMI	LDL	0.00526651	0.0524402	0.101124
CAD	DrnkWk	-0.00283487	-0.0582761	0.101679
SmkInit	PD	-0.00145937	-0.0538699	0.10477
HDL	CP	0.00599074	0.0546419	0.108009
AN	DrnkWk	-0.00329495	-0.0397099	0.109465
AN	IBD	0.0119446	0.0470757	0.112544
DrnkWk	CP	0.00268154	0.0327078	0.117049
RA	SD	0.0133841	0.0836542	0.120098
ADHD	BC	-0.00687798	-0.0446695	0.122969
CKD	HDL	-0.00455954	-0.125316	0.124301
AN	SD	-0.00567096	-0.0577935	0.125299
ADHD	RA	0.0123514	0.0357626	0.12681
LDL	PD	-0.00266219	-0.0907794	0.12794
ASD	BC	-0.00944001	-0.0704288	0.128376
T2D	UC	-0.00938128	-0.0638532	0.135083
ADHD	UC	-0.00959954	-0.0368928	0.140498
NSM	PD	-0.00179061	-0.0585599	0.142128
UC	PD	0.00485139	0.0685747	0.148295
CKD	EA	-0.00215158	-0.0476331	0.148493
BMI	IBD	-0.00556613	-0.0236056	0.150732
SCZ	EA	0.00465902	0.0237681	0.151463
AXD	AD	0.00745193	0.0657216	0.152821
AN	AD	0.00571777	0.0481506	0.162425
RA	BD	-0.00761921	-0.0392262	0.170805
PD	Height	0.00241104	0.0325844	0.171168
BC	PD	0.00449071	0.104348	0.183801
ADHD	CKD	0.00469875	0.0705658	0.184567
T2D	BC	-0.00353208	-0.0409497	0.186958
ASD	IBD	-0.00985729	-0.0419158	0.187598
Crohn	AD	0.0110999	0.0546072	0.188956
RA	HDL	0.00824228	0.0502048	0.190543
T2D	DrnkWk	-0.00183674	-0.03694	0.19293
NSM	Crohn	0.00692917	0.0355429	0.196776
RA	BC	0.00580817	0.0215986	0.199937
LC	SCZ	0.0103727	0.053063	0.200398
BMI	SD	-0.00354863	-0.0368717	0.201997
IS	AD	0.00673887	0.0954556	0.202619
SmkInit	BC	0.00219332	0.026845	0.210835
IBD	PD	0.0043371	0.0581573	0.218004
ASD	SmkInit	0.00368281	0.0413754	0.220552
MDD	LDL	-0.00193727	-0.0328044	0.22548
IBD	Height	0.0104549	0.0261998	0.227483
RA	SCZ	0.0507242	0.111799	0.239212
IS	LDL	-0.00490027	-0.0759937	0.240574
ASD	RA	0.0146941	0.0488013	0.240678
UC	Height	0.0083035	0.0229986	0.241829
IBD	AD	0.0112219	0.0633866	0.246501
DrnkWk	EA	0.0015395	0.0253781	0.249144
LC	AN	-0.00487306	-0.0373437	0.249401
LC	BD	0.00564671	0.0354071	0.259759
Height	HDL	0.00682392	0.0391007	0.260781
LDL	Crohn	-0.00638916	-0.0354557	0.26395
NSM	LDL	-0.00257836	-0.0360251	0.268831
BD	AD	0.00565788	0.0392232	0.275013
BC	AD	0.00409717	0.039748	0.276415
LDL	SD	-0.00290919	-0.0474698	0.279401
T2D	RA	0.0153945	0.0816944	0.28391
MDD	PD	-0.000776848	-0.0304449	0.28625
CKD	PD	0.00104856	0.0647111	0.287667
PD	HDL	-0.00123425	-0.041782	0.291361
ADHD	AD	-0.00518215	-0.0407899	0.294594
Height	SD	0.00394079	0.0241989	0.303011
AN	Height	-0.0049444	-0.0175628	0.305204
CKD	UC	-0.00408165	-0.0510162	0.306377
RA	AN	0.0107923	0.0346587	0.316788
AN	Crohn	0.00975576	0.0334086	0.319006
RA	LDL	0.00589955	0.0360008	0.319615
T2D	Height	-0.00455555	-0.0265345	0.320535
LC	T2D	0.00258401	0.0334932	0.320687
UC	AD	0.0109159	0.064396	0.323231
PD	DrnkWk	0.0025255	0.107659	0.325405
LC	SD	-0.00272376	-0.0366184	0.330997
SmkInit	SD	-0.00177636	-0.0324433	0.342743
MDD	AD	0.00205814	0.0312538	0.348025
ASD	LC	0.00464828	0.039402	0.348878
DrnkWk	AD	0.00219557	0.038187	0.358604
ASD	CAD	-0.00397843	-0.0391911	0.374528
Crohn	Height	0.0100605	0.0215738	0.376881
RA	Crohn	0.00979329	0.0204317	0.377823
Crohn	PD	0.00355696	0.0413564	0.378804
LDL	OCD	-0.00672621	-0.0533611	0.390775
AXD	Crohn	0.00757184	0.0275673	0.393878
ASD	Crohn	-0.00740305	-0.0273332	0.394149
ASD	PD	-0.00428304	-0.089584	0.39526
CKD	LDL	-0.00181047	-0.0497296	0.397675
ASD	UC	-0.00641957	-0.0285646	0.402024
UC	EA	-0.00371137	-0.0215642	0.407327
T2D	IBD	-0.00374994	-0.0244755	0.412795
ASD	BMI	-0.00397344	-0.0245156	0.416939
SmkInit	AD	-0.0017143	-0.0258207	0.425206
ADHD	IBD	0.00497968	0.0182816	0.429988
PD	AD	0.00204218	0.059216	0.434366
NSM	DrnkWk	0.00141629	0.0257193	0.434453
AN	BC	0.0026292	0.0180967	0.438662
IS	BC	0.00284952	0.0340777	0.454474
SCZ	Height	-0.00437896	-0.0102114	0.458624
IS	DrnkWk	-0.0016031	-0.0327453	0.464813
CAD	SD	0.00163452	0.0279364	0.474976
CAD	AD	0.0022589	0.0344576	0.478817
CAD	UC	0.00337085	0.0247165	0.482791
IS	OCD	-0.00842164	-0.0699907	0.48445
ASD	Height	0.00465097	0.0169487	0.499753
NSM	Height	-0.00282122	-0.014533	0.51132
SmkInit	UC	-0.00174342	-0.0129353	0.52805
IS	UC	0.00446714	0.0307496	0.530736
T2D	PD	-0.000712033	-0.0234989	0.534606
LDL	BD	-0.00292292	-0.0214732	0.551401
BC	SD	0.00149388	0.0180218	0.558403
UC	DrnkWk	-0.00166249	-0.0142479	0.563617
T2D	BD	-0.00179841	-0.0137921	0.572104
CKD	AN	-0.00177405	-0.0305402	0.576942
AXD	PD	0.00114636	0.0256569	0.578225
AXD	IBD	0.00377672	0.0159613	0.592744
LC	AD	0.0022623	0.0249574	0.595409
LC	PD	-0.000630853	-0.0186605	0.597735
AXD	CKD	-0.00197413	-0.0336894	0.601219
T2D	AD	-0.00198605	-0.0275265	0.615284
CAD	OCD	-0.00372811	-0.0302294	0.625803
RA	DrnkWk	-0.0012016	-0.00867782	0.631509
OCD	BC	0.00345898	0.019795	0.636952
LDL	AD	-0.00179469	-0.0256635	0.638531
SmkInit	AN	0.00129474	0.0134711	0.64188
IBD	DrnkWk	-0.0015233	-0.0124015	0.65037
CAD	AN	0.00160948	0.0157336	0.650884
CKD	BC	0.000989972	0.0190941	0.653785
NSM	IS	-0.00179655	-0.026379	0.656713
ASD	CKD	0.00148198	0.0258707	0.657739
OCD	CP	0.00299001	0.0142691	0.668253
CKD	CP	-0.000906147	-0.0148437	0.679624
CAD	BC	0.00105804	0.0119586	0.681839
BMI	DrnkWk	-0.000723779	-0.00921475	0.690456
AN	PD	0.000643764	0.0126205	0.707172
AXD	LDL	-0.0016658	-0.0155993	0.709126
DrnkWk	SD	0.000540186	0.0115594	0.712546
PD	SD	-0.000402712	-0.0163238	0.739733
IS	AN	-0.00166249	-0.0164122	0.745761
ASD	DrnkWk	-0.00141385	-0.0181732	0.747912
MDD	HDL	-0.000598667	-0.00986113	0.753654
LC	UC	0.0016659	0.00972332	0.764578
Crohn	DrnkWk	0.0011951	0.00844969	0.77325
IBD	HDL	0.00150963	0.00979889	0.793874
CKD	DrnkWk	0.000330445	0.0116667	0.801471
Height	DrnkWk	0.000562633	0.00422624	0.804661
OCD	DrnkWk	-0.00118057	-0.0121078	0.809563
LC	LDL	-0.000711823	-0.0092633	0.811345
ASD	AD	-0.00124401	-0.0113009	0.82553
AXD	UC	0.00151867	0.00705267	0.82672
AXD	BC	0.000763557	0.00539976	0.845704
LDL	SCZ	-0.000977349	-0.00587836	0.848366
RA	Height	0.000868309	0.00381821	0.851897
ASD	T2D	-0.000658661	-0.00687431	0.851937
LDL	BC	-0.00048046	-0.00515355	0.858394
RA	UC	-0.00387481	-0.00979839	0.862927
CKD	IBD	-0.000638805	-0.00746375	0.870068
Crohn	HDL	0.00125661	0.00697062	0.879528
T2D	SCZ	-0.000485483	-0.00304754	0.889836
MDD	RA	-0.000259854	-0.00307475	0.895368
UC	HDL	0.000600304	0.00417463	0.902712
IS	RA	-0.00103976	-0.00556478	0.902779
T2D	OCD	-0.000543239	-0.00439491	0.927589
T2D	Crohn	0.000298308	0.00169591	0.941395
T2D	SD	-0.000156481	-0.00265061	0.942784
LC	OCD	-0.000535027	-0.00352922	0.95006
ADHD	AN	0.000347607	0.00185501	0.951057
SmkInit	Height	-0.000135988	-0.000848806	0.95373
RA	IBD	0.000958236	0.00230411	0.955731
CAD	CKD	0.000101885	0.00290331	0.964465
CAD	SCZ	-9.70896e-05	-0.000611427	0.98094
MDD	CKD	2.29818e-05	0.000682745	0.986948
CKD	Crohn	-6.68349e-05	-0.000668428	0.987933
SCZ	PD	3.3597e-05	0.000434315	0.991575

## Sheet: Supplementary Table 3
Genome regions with significant local genetic covariance after Bonferroni correction among 30 traits. We applied sample overlap correction. rho, estimates of local genetic covariance. cor, estimates of local genetic correlation. h1 and h2, estimates for local heritability for trait 1 and trait 2, respectively. var, variance of local genetic covariance. m, the number of overlapping SNPs between GW…
trait1	trait2	chr	start	end	rho	corr	h1	h2	var	p	m
RA	UC	1	2321099	3065568	0.0011688	0.897335	0.00078196	0.00216963	3.4e-08	2.32e-10	1099
CP	EA	1	40934284	42166782	0.000391509	0.892838	0.000749239	0.000256636	3.37e-09	1.58e-11	2188
Crohn	LDL	1	62108681	63376404	-0.0014808	-0.774514	0.0016949	0.00215672	5.67e-08	5.06e-10	725
HDL	LDL	1	62108681	63376404	0.000661664	1.01761	0.00019407	0.00217848	1.07e-08	1.45e-10	742
AN	SmkInit	1	65010679	66773349	0.000369842	1.02225	0.000811782	0.000161243	4.43e-09	2.79e-08	2638
CP	EA	1	67761365	69441414	0.000258781	0.863037	0.000497987	0.000180546	1.6e-09	9.54e-11	2776
BC	Height	1	87654606	89447978	0.000621605	0.697573	0.000488273	0.00162625	1.25e-08	2.55e-08	936
EA	Height	1	87654606	89447978	0.000446217	0.853446	0.000168489	0.00162244	5.89e-09	6.13e-09	933
EA	SCZ	1	97458722	98562260	0.000627597	0.893053	0.000216199	0.0022843	6.76e-09	2.24e-14	1329
SCZ	BMI	1	97458722	98562260	-0.000512923	-0.859514	0.00214957	0.000165671	8.69e-09	3.76e-08	595
CP	EA	1	109075561	110301260	0.000283443	1.01051	0.000532465	0.00014776	2.4e-09	7.21e-09	1803
Crohn	BC	1	154547292	156334116	0.0011787	0.872756	0.00311614	0.00058533	3.36e-08	1.26e-10	1712
IBD	BC	1	154547292	156334116	0.000953748	0.864687	0.00207849	0.000585332	2.54e-08	2.23e-09	1712
AXD	OCD	1	244929262	246606531	0.00270016	1.15482	0.00125282	0.00436377	2.32e-07	2.03e-08	2847
BD	MDD	2	22428680	23855977	0.000481237	0.984405	0.0011127	0.000214779	7.39e-09	2.19e-08	2070
MDD	SCZ	2	22428680	23855977	0.000474067	0.90396	0.00022089	0.0012451	7.13e-09	1.99e-08	2229
BD	Crohn	2	43309247	44048346	-0.00108284	-1.19868	0.000271263	0.00300836	3.53e-08	8.06e-09	1212
BD	T2D	2	43309247	44048346	0.000455819	1.14031	0.000273343	0.00058456	6.01e-09	4.07e-09	1286
Crohn	T2D	2	43309247	44048346	-0.00138774	-0.980399	0.00321162	0.00062386	3.88e-08	1.85e-12	1345
IBD	T2D	2	43309247	44048346	-0.00103964	-0.942717	0.00194946	0.00062386	2.49e-08	4.44e-11	1345
NSM	IBD	2	60449710	62420656	0.000760763	1.09249	0.000183261	0.00264603	1.58e-08	1.45e-09	2475
NSM	UC	2	60449710	62420656	0.000706832	0.986516	0.000183261	0.00280126	1.66e-08	4.11e-08	2475
BD	CP	2	73174848	74121000	-0.000420028	-1.07801	0.000476472	0.000318619	4.05e-09	4.18e-11	1074
BD	SCZ	2	73174848	74121000	0.00058735	1.09068	0.000469603	0.000617547	8.44e-09	1.62e-10	1122
BD	LC-All	2	181628139	182840114	0.000634765	1.12143	0.000712015	0.000449977	1.26e-08	1.58e-08	1378
SmkInit	LC-All	2	181628139	182840114	0.000224339	1.07139	9.24e-05	0.000474267	1.23e-09	1.57e-10	1470
BD	EA	2	192696255	195109845	0.000430049	0.857913	0.00132383	0.000189809	4.97e-09	1.04e-09	1920
BD	SCZ	2	192696255	195109845	0.000900974	1.04403	0.00130215	0.000571918	1.44e-08	5.89e-14	1968
BD	SCZ	2	198141746	200498970	0.000833192	0.792193	0.000742181	0.00149045	2.1e-08	9.25e-09	2156
SCZ	Crohn	2	198141746	200498970	0.00161324	0.928899	0.00163301	0.00184703	5.78e-08	1.93e-11	2227
SCZ	IBD	2	198141746	200498970	0.00140443	0.874291	0.00163301	0.00158015	4.92e-08	2.48e-10	2227
EA	Height	2	218616633	219671910	0.0003416	0.982468	7.24e-05	0.00166898	3.56e-09	1.06e-08	440
DrnkWk	BMI	3	38080101	38723967	9.77e-05	1.10951	6.41e-05	0.000120994	2.96e-10	1.34e-08	343
ASD	BD	3	52215002	54078568	0.00121444	1.18418	0.00060493	0.00173867	3.67e-08	2.27e-10	2175
AXD	MDD	3	60347701	61277928	0.000423974	1.09756	0.000980493	0.000152188	5.16e-09	3.53e-09	1841
BD	DrnkWk	3	85093629	86734415	0.000311499	0.814537	0.000623295	0.000234639	2.96e-09	1.04e-08	2302
DrnkWk	MDD	3	85093629	86734415	-0.000116338	-1.05117	0.000242458	5.05e-05	3.42e-10	3.1e-10	2420
DrnkWk	NSM	3	85093629	86734415	-0.000164266	-0.957664	0.000242389	0.000121383	8.02e-10	6.68e-09	2426
DrnkWk	OCD	3	85093629	86734415	-0.000826641	-1.04738	0.000237656	0.00262107	1.33e-08	7.49e-13	2342
DrnkWk	SmkInit	3	85093629	86734415	0.000249113	0.936513	0.000241279	0.000293256	1.23e-09	1.33e-12	2445
DrnkWk	IBD	3	85093629	86734415	-0.000370287	-1.07603	0.000241354	0.000490655	3.9e-09	3.1e-09	2346
DrnkWk	UC	3	85093629	86734415	-0.000410788	-0.992065	0.000241354	0.000710398	5.01e-09	6.41e-09	2346
OCD	SmkInit	3	85093629	86734415	-0.000903766	-1.03776	0.00262107	0.00028936	2.2e-08	1.09e-09	2342
CP	SD	3	134385789	137369181	-0.000540971	-0.990349	0.000632831	0.000471501	7.05e-09	1.16e-10	4038
BD	EA	3	181431571	182975975	0.000358314	1.0801	0.000922194	0.000119338	2.77e-09	9.51e-12	1411
AXD	CP	4	1478711	3612028	-0.000581495	-1.00859	0.000713309	0.000466003	1.12e-08	3.96e-08	2104
AXD	EA	4	1478711	3612028	-0.000546914	-1.1231	0.000713309	0.000332446	8.86e-09	6.24e-09	2104
CP	EA	4	1478711	3612028	0.000405791	0.822031	0.000586234	0.000415679	4.38e-09	8.66e-10	3246
IBD	Height	4	16521003	18752293	-0.00169028	-1.32289	0.000296259	0.00551061	7.4e-08	5.16e-10	1469
Crohn	Height	4	81979993	83012967	0.000856133	1.26132	0.000196431	0.00234543	1.87e-08	3.87e-10	657
CP	SmkInit	4	137247703	137987679	-0.00013905	-1.05623	0.000223561	7.75e-05	6.25e-10	2.68e-08	1826
EA	SmkInit	4	145024452	148047972	-0.000197932	-0.966226	0.000193102	0.000217315	1.26e-09	2.52e-08	3531
ASD	CP	4	150634191	153226998	0.000585074	1.05533	0.000831963	0.000369438	1.1e-08	2.59e-08	3176
Crohn	IBD	5	39438575	40954879	0.00934886	0.986019	0.0141673	0.0063454	2.75e-06	1.71e-08	3036
BMI	LDL	5	73508509	75240469	-0.0021456	-0.957103	0.00101691	0.00494194	7.9e-08	2.26e-14	1132
EA	BMI	5	73508509	75240469	-0.00026014	-1.0389	6.12e-05	0.00102428	2.06e-09	1.03e-08	1174
EA	LDL	5	73508509	75240469	0.000521371	0.949211	6.09e-05	0.0049565	8.47e-09	1.46e-08	1180
HDL	LDL	5	73508509	75240469	0.000804942	1.84462	3.85e-05	0.00494066	2.06e-08	2.05e-08	1199
AXD	MDD	5	90504842	93602613	0.000429499	1.07071	0.000882982	0.000182233	5.29e-09	3.46e-09	2666
RA	T2D	5	101101325	102681586	-0.000389347	-1.05107	0.000696176	0.000197104	5.07e-09	4.53e-08	2443
EA	SCZ	5	108633347	109231597	0.000203477	0.951808	0.000117335	0.000389497	1.27e-09	1.21e-08	1203
BD	DrnkWk	5	131874022	132603137	0.000208618	0.925041	0.000509377	9.98e-05	1.44e-09	3.74e-08	770
DrnkWk	BC	5	131874022	132603137	0.000136056	0.911242	0.000104708	0.000212907	4.75e-10	4.37e-10	882
DrnkWk	LC-All	5	131874022	132603137	0.000134773	1.03301	0.000102827	0.000165537	5.5e-10	9.02e-09	832
Crohn	IBD	5	147665223	150393107	0.00472535	0.936766	0.00689373	0.00369106	5.37e-07	1.15e-10	4175
Crohn	UC	5	147665223	150393107	0.00295929	0.774227	0.00689437	0.00211907	2.89e-07	3.63e-08	4175
SmkInit	BMI	5	169125063	170889081	0.000232823	0.899801	0.000185683	0.000360568	1.26e-09	5.67e-11	1476
AXD	MDD	6	67029501	67556729	0.000296223	0.891909	0.00122572	9e-05	2.8e-09	2.14e-08	1347
MDD	Height	6	125336799	128759251	-0.000459079	-1.16494	4.27e-05	0.00364005	6.87e-09	3.05e-08	1672
T2D	Height	6	125336799	128759251	0.00125556	1.00567	0.000428619	0.00363659	3.58e-08	3.16e-11	1673
ASD	Height	6	142036912	143719278	0.00171718	1.07221	0.000562021	0.00456377	7.79e-08	7.69e-10	1039
ASD	Crohn	6	167178790	168548525	-0.00138087	-1.15148	0.00018154	0.00792171	5.75e-08	8.49e-09	2074
Crohn	IBD	6	167178790	168548525	0.0064206	0.980031	0.0091901	0.00467037	7.8e-07	3.55e-13	3037
Crohn	UC	6	167178790	168548525	0.00344524	0.960636	0.00919146	0.00139939	3.4e-07	3.39e-09	3038
Crohn	LC-All	6	167178790	168548525	-0.00325147	-0.93512	0.00897204	0.00134752	2.04e-07	6.16e-13	2784
IBD	LC-All	6	167178790	168548525	-0.00223793	-0.903214	0.00455623	0.00134743	1.11e-07	1.89e-11	2784
AXD	Height	7	2480729	2930941	0.00143032	1.06647	0.000419653	0.0042863	4.79e-08	6.41e-11	198
AXD	UC	7	2480729	2930941	0.000951147	1.22879	0.000354434	0.00169045	1.54e-08	1.74e-14	605
ASD	Height	7	2480729	2930941	0.000940173	0.966236	0.000206253	0.00459038	2.57e-08	4.53e-09	224
ASD	UC	7	2480729	2930941	0.000655072	0.936302	0.000272599	0.00179565	1.29e-08	7.81e-09	700
IBD	UC	7	2480729	2930941	0.00124134	0.922796	0.000896546	0.00201834	4.63e-08	8.04e-09	1092
IBD	Height	7	2480729	2930941	0.002152	1.00441	0.000878934	0.00522285	8.07e-08	3.52e-14	265
UC	Height	7	2480729	2930941	0.00345007	1.02769	0.00215788	0.00522285	1.78e-07	3.13e-16	265
T2D	Height	7	28039590	28710596	0.000922387	0.778207	0.000595351	0.00235973	2e-08	7.19e-11	451
CP	DrnkWk	7	68562932	69806895	0.000225416	0.903648	0.000388901	0.000160005	8.71e-10	2.19e-14	1303
CP	SD	7	68562932	69806895	-0.000279372	-1.01019	0.000388798	0.000196714	1.87e-09	1e-10	1300
CP	SmkInit	7	68562932	69806895	0.000195258	0.942323	0.000389789	0.000110151	8.56e-10	2.46e-11	1304
DrnkWk	SD	7	68562932	69806895	-0.000190236	-1.07435	0.000159448	0.00019664	5.36e-10	2.14e-16	1304
DrnkWk	SmkInit	7	68562932	69806895	0.000124675	0.941909	0.000159783	0.00010965	2.55e-10	5.71e-15	1308
DrnkWk	LC-All	7	68562932	69806895	0.000170391	1.12786	0.000158656	0.000143855	7.79e-10	1.02e-09	1284
SD	SmkInit	7	68562932	69806895	-0.000143396	-0.977198	0.000196657	0.000109496	5.79e-10	2.55e-09	1305
ADHD	CP	7	71205507	71873571	-0.000491051	-1.14708	0.000559658	0.000327449	6.93e-09	3.63e-09	1157
ADHD	EA	7	71205507	71873571	-0.000313106	-1.09265	0.000559658	0.000146724	3.17e-09	2.75e-08	1157
AXD	MDD	7	80547047	82758529	0.000587163	1.16391	0.000962579	0.00026439	9.92e-09	3.75e-09	3022
DrnkWk	BC	7	91174778	93339775	0.000200024	0.912875	8.64e-05	0.0005555	1.08e-09	1.16e-09	2294
EA	BC	7	98152191	100555361	-0.000199646	-0.927401	0.00017709	0.000261693	1.18e-09	6.03e-09	2629
ASD	CP	7	104158491	105425027	-0.000468091	-1.00477	0.00073651	0.000294679	6.71e-09	1.11e-08	1633
CP	SCZ	7	104158491	105425027	-0.000549021	-1.0036	0.000312843	0.000956608	9.52e-09	1.83e-08	1777
CP	EA	7	131857419	134306672	0.000495969	0.947656	0.000898057	0.000305003	6.13e-09	2.41e-10	3492
CP	SCZ	8	13942500	14876660	-0.00022545	-1.00319	0.000233644	0.00021616	7.26e-10	5.91e-17	135
DrnkWk	SCZ	8	37376914	39779989	0.000319638	1.21541	8.18e-05	0.000845808	2.73e-09	9.59e-10	2659
RA	UC	8	80656206	81330540	-0.000790491	-1.14505	0.000862481	0.000552578	1.58e-08	3.31e-10	822
ADHD	SmkInit	8	92344138	94269630	0.000553354	0.794571	0.00157378	0.000308174	9.04e-09	5.83e-09	1861
CP	DrnkWk	8	92344138	94269630	0.00035517	0.932674	0.000744234	0.000194851	2.15e-09	1.81e-14	1972
CP	SmkInit	8	92344138	94269630	0.000290448	0.595928	0.000744408	0.000319108	2.7e-09	2.27e-08	1972
DrnkWk	SmkInit	8	92344138	94269630	0.00021702	0.870447	0.000194336	0.000319861	1.06e-09	2.4e-11	1994
AN	UC	8	116095815	117130004	0.000540276	1.25144	0.000280006	0.00066565	7.78e-09	9.12e-10	975
DrnkWk	HDL	8	116095815	117130004	0.000209047	0.845387	8.97e-05	0.000681602	1.41e-09	2.54e-08	576
Crohn	IBD	9	4591655	5273194	0.00493975	0.989191	0.00488723	0.00510256	3.98e-07	4.78e-15	1377
Crohn	UC	9	4591655	5273194	0.00439911	0.985874	0.00488773	0.00407362	3.02e-07	1.24e-15	1379
IBD	UC	9	4591655	5273194	0.00452634	0.992753	0.00510239	0.00407416	3.37e-07	6.62e-15	1377
MDD	SmkInit	9	120030269	121008844	0.000155713	1.11439	0.000151107	0.000129209	7.51e-10	1.33e-08	1652
AXD	SmkInit	9	126927204	128926989	0.000404017	1.18519	0.000760918	0.000152718	3.86e-09	7.85e-11	1845
EA	SmkInit	9	126927204	128926989	-0.000123824	-1.07849	8.22e-05	0.00016033	4.76e-10	1.37e-08	2109
MDD	SmkInit	9	126927204	128926989	0.000128223	0.957301	0.000112284	0.000159778	4.06e-10	1.94e-10	2097
SmkInit	LC-All	9	126927204	128926989	0.000291009	1.0346	0.000157508	0.000502299	2.15e-09	3.5e-10	2007
ASD	Crohn	9	138817178	141146684	-0.00117818	-0.834935	0.000393547	0.00505967	4.61e-08	4.13e-08	1493
ASD	IBD	9	138817178	141146684	-0.00101985	-0.81728	0.000393534	0.00395685	3.29e-08	1.91e-08	1493
Crohn	IBD	9	138817178	141146684	0.00649713	0.976523	0.00750859	0.00589548	1.25e-06	5.97e-09	3255
AD	IBD	10	33656119	36017592	0.0010106	1.08075	0.000311675	0.00280547	3.41e-08	4.49e-08	3280
CP	Crohn	10	33656119	36017592	-0.000899444	-0.962596	0.000174774	0.00499555	1.98e-08	1.56e-10	3192
CP	IBD	10	33656119	36017592	-0.000627618	-0.897734	0.000174624	0.00279892	1.29e-08	3.18e-08	3189
Crohn	IBD	10	33656119	36017592	0.0036006	0.960328	0.00501154	0.00280504	2.74e-07	6.09e-12	3288
Crohn	UC	10	33656119	36017592	0.00209922	0.854496	0.00502124	0.00120194	1.35e-07	1.17e-08	3291
CP	EA	10	64263402	65469133	0.00030529	0.998526	0.000332518	0.000281119	2.22e-09	8.83e-11	1813
EA	MDD	10	68430236	69893580	-0.000115901	-0.964991	0.000121038	0.000119182	3.56e-10	8.06e-10	2251
SCZ	IBD	11	16790799	18788126	0.000998826	1.12298	0.000819361	0.000965524	3.08e-08	1.27e-08	3438
SCZ	UC	11	16790799	18788126	0.000995489	1.1677	0.000818739	0.000887701	3.05e-08	1.21e-08	3439
ADHD	DrnkWk	11	27019873	28741185	0.000372677	1.03284	0.000996373	0.00013067	2.89e-09	4.1e-12	1893
ADHD	EA	11	27019873	28741185	-0.000291859	-1.06	0.000996516	7.61e-05	2.77e-09	3.01e-08	1898
ADHD	SCZ	11	27019873	28741185	0.000683397	1.03313	0.00102851	0.000425434	1.29e-08	1.85e-09	1995
ADHD	SmkInit	11	27019873	28741185	0.000441071	1.04908	0.000996373	0.000177408	6.07e-09	1.52e-08	1893
DrnkWk	EA	11	27019873	28741185	-0.000105334	-1.03034	0.000134389	7.78e-05	3.69e-10	4.17e-08	1971
DrnkWk	SCZ	11	27019873	28741185	0.000244758	1.01223	0.000134286	0.000435402	1.59e-09	8.79e-10	1971
DrnkWk	T2D	11	34321876	35034307	0.000148914	1.27507	6.19e-05	0.000220219	5.6e-10	3.14e-10	1719
AXD	MDD	11	42244050	42854352	0.000329854	1.17864	0.000921399	8.5e-05	3.07e-09	2.64e-09	1154
DrnkWk	SmkInit	11	46252956	47893120	8.56e-05	0.974677	0.000169238	4.55e-05	2.08e-10	2.88e-09	1459
MDD	NSM	11	46252956	47893120	0.000136951	0.979254	6.25e-05	0.000313116	5.84e-10	1.45e-08	1493
BD	MDD	11	63154309	66835194	0.000501328	0.829679	0.00229562	0.000159046	7.73e-09	1.19e-08	3223
BD	SCZ	11	63154309	66835194	0.00109211	0.773294	0.00228496	0.000872897	3.85e-08	2.61e-08	3247
OCD	SCZ	11	82847086	83575703	0.000906553	1.11983	0.0016988	0.000385781	2.7e-08	3.42e-08	1053
SD	T2D	11	87431647	87827395	-0.000189296	-1.20113	0.000137819	0.000180218	1.05e-09	4.81e-09	574
CP	EA	11	95332310	96848965	0.000286554	0.902673	0.00043585	0.000231214	1.7e-09	3.7e-12	2431
CP	LC-All	11	95332310	96848965	-0.000372673	-1.01077	0.000434518	0.000312854	3.99e-09	3.71e-09	2381
EA	SmkInit	11	95332310	96848965	-0.000114162	-1.09998	0.000232065	4.64e-05	4.16e-10	2.21e-08	2421
EA	LC-All	11	95332310	96848965	-0.000292545	-1.08814	0.000231033	0.000312854	2.29e-09	9.56e-10	2381
BD	EA	11	110702636	111981853	0.000275003	1.02877	0.000464187	0.000153938	1.96e-09	5.35e-10	1486
AN	CP	11	111985737	113103996	-0.00047152	-0.91014	0.000831623	0.000322744	6.24e-09	2.35e-09	1735
AN	SCZ	11	111985737	113103996	0.000672979	1.01102	0.000825094	0.000537005	1.28e-08	2.58e-09	1799
BD	SmkInit	11	111985737	113103996	0.000447021	0.863611	0.000514902	0.000520349	6.55e-09	3.36e-08	1671
CP	SCZ	11	111985737	113103996	-0.000382863	-0.909389	0.000325447	0.000544639	4.83e-09	3.56e-08	1761
CP	SmkInit	11	111985737	113103996	-0.000333454	-0.796149	0.000326357	0.000537514	2.57e-09	4.87e-11	1762
MDD	SmkInit	11	111985737	113103996	0.000212326	0.892796	0.00010567	0.000535244	1.28e-09	2.98e-09	1750
NSM	SmkInit	11	111985737	113103996	0.00030822	0.975674	0.000185641	0.000537575	3.14e-09	3.88e-08	1763
AXD	DrnkWk	11	113105405	113958177	0.000559999	0.986228	0.00107141	0.00030093	8.97e-09	3.35e-09	1296
AXD	SD	11	113105405	113958177	0.000632347	1.12371	0.00105889	0.000299056	1.08e-08	1.14e-09	1332
RA	BC	11	117098436	118898319	0.000506859	1.18501	0.00239856	7.63e-05	8.52e-09	4.01e-08	3039
ASD	CP	11	126772905	127715860	0.000506923	1.01113	0.00103792	0.000242161	5.96e-09	5.17e-11	1485
DrnkWk	SmkInit	11	126772905	127715860	0.000115849	0.951237	9.49e-05	0.00015636	4.1e-10	1.06e-08	1653
BD	SCZ	11	133679758	134946382	0.0011362	0.887074	0.000842255	0.00194783	3.95e-08	1.07e-08	2493
ASD	BD	12	2176265	2886299	-0.000853764	-1.0322	0.000412012	0.00166048	1.7e-08	5.98e-11	776
ASD	SCZ	12	2176265	2886299	-0.000778785	-0.870985	0.000401754	0.00199	2e-08	3.66e-08	825
MDD	SCZ	12	2176265	2886299	0.000349989	1.14825	4.41e-05	0.00210705	3.87e-09	1.86e-08	991
CP	EA	12	13362818	14658341	0.000350437	1.00331	0.000397677	0.000306776	2.02e-09	6.57e-15	2533
ADHD	CP	12	48967935	50160195	-0.000435482	-1.00055	0.00061356	0.000308753	4.68e-09	1.98e-10	1126
ADHD	EA	12	48967935	50160195	-0.0002443	-0.986813	0.00061356	9.99e-05	1.77e-09	6.68e-09	1126
AN	EA	12	61740561	63158569	0.000308007	0.847373	0.000837554	0.000157746	3.03e-09	2.19e-08	2610
BD	CP	12	99224060	99816442	-0.000360656	-0.950203	0.000868152	0.000165942	3.96e-09	9.86e-09	690
BD	SCZ	12	99224060	99816442	0.000650764	0.967549	0.000861778	0.000524935	1.37e-08	2.77e-08	708
BD	BMI	12	99224060	99816442	-0.000386767	-1.0269	0.000868892	0.000163259	4.71e-09	1.77e-08	358
PD	BD	12	99224060	99816442	-0.000169294	-1.18341	2.36e-05	0.000866015	9.15e-10	2.2e-08	683
AXD	HDL	12	108506696	110111462	0.000868212	1.22104	0.000336044	0.00150452	2.47e-08	3.22e-08	937
BC	HDL	12	108506696	110111462	-0.000414828	-0.752521	0.000195192	0.00155682	4.87e-09	2.75e-09	985
ASD	MDD	12	117644436	118888131	0.00038154	0.881245	0.000920965	0.000203537	3.95e-09	1.27e-09	1995
ASD	NSM	12	117644436	118888131	0.000738371	1.01891	0.000923545	0.000568618	9.79e-09	8.43e-14	1999
MDD	NSM	12	117644436	118888131	0.000335104	0.89568	0.000226077	0.000619149	1.57e-09	3e-17	2361
MDD	OCD	12	117644436	118888131	0.00086864	1.05157	0.000210711	0.00323831	2e-08	8.5e-10	2040
NSM	OCD	12	117644436	118888131	0.00156328	1.12253	0.000599555	0.00323482	5e-08	2.74e-12	2046
BD	SCZ	12	121721831	124710880	0.0011027	0.967394	0.000684243	0.00189889	3.66e-08	8.07e-09	3432
Height	BMI	13	32984197	34681078	-0.000338335	-0.7947	0.000647021	0.000280136	3.78e-09	3.8e-08	1186
SCZ	SmkInit	13	78807836	80252742	0.000279101	0.986326	0.000903477	8.86e-05	2.24e-09	3.65e-09	2065
CP	EA	14	26680794	28466225	0.000250226	1.02582	0.000277016	0.00021479	2.04e-09	3.06e-08	2747
EA	BMI	14	93379151	94420996	-0.000166473	-0.89524	7.36e-05	0.000469733	9.03e-10	3.02e-08	665
MDD	BMI	14	93379151	94420996	0.000197906	0.89181	0.00010484	0.000469729	1.3e-09	4.21e-08	665
SCZ	BMI	14	93379151	94420996	-0.000421639	-0.838244	0.000538738	0.000469639	5.64e-09	1.96e-08	665
BD	SCZ	14	102341650	104759919	0.00118406	1.007	0.000831088	0.00166359	4.46e-08	2.09e-08	2788
CP	MDD	15	46294385	47000090	-0.000145729	-1.06033	0.000223629	8.45e-05	5.37e-10	3.18e-10	1159
MDD	BMI	15	46294385	47000090	0.000110117	1.05906	8e-05	0.00013507	3.53e-10	4.57e-09	551
BD	SCZ	16	9659584	9997178	0.000821668	1.06851	0.00108091	0.000547076	1.5e-08	2.04e-11	726
AN	MDD	16	12775897	13119544	0.00020112	1.06049	0.000263235	0.000136632	9.71e-10	1.1e-10	731
BD	MDD	16	12775897	13119544	0.000244524	0.998132	0.000451496	0.000132927	1.76e-09	5.44e-09	664
MDD	NSM	16	13120367	13978116	0.000221683	1.03823	0.000204022	0.000223463	1.33e-09	1.22e-09	2046
MDD	SCZ	16	13120367	13978116	0.000408457	0.910869	0.000203583	0.000987731	5.01e-09	7.99e-09	2053
AN	EA	16	27446054	29023966	0.000274073	1.07996	0.000170463	0.000377821	2.14e-09	3.2e-09	1297
CP	DrnkWk	16	27446054	29023966	0.000475918	0.998913	0.000809435	0.000280432	4.14e-09	1.36e-13	1457
CP	EA	16	27446054	29023966	0.000570903	1.00509	0.000810452	0.000398098	6.84e-09	5.07e-12	1459
CP	Crohn	16	27446054	29023966	-0.0017311	-1.05412	0.000804367	0.00335279	5.27e-08	4.55e-14	1425
CP	IBD	16	27446054	29023966	-0.00157709	-1.04304	0.000804384	0.00284212	4.33e-08	3.48e-14	1425
CP	RA	16	27446054	29023966	-0.00057481	-1.02312	0.000759556	0.000415563	7.69e-09	5.65e-11	1342
CP	UC	16	27446054	29023966	-0.00115244	-1.03089	0.000804438	0.00155355	3.05e-08	4.01e-11	1425
Crohn	IBD	16	27446054	29023966	0.00309493	0.993815	0.0033809	0.00286852	2.33e-07	1.49e-10	1473
Crohn	RA	16	27446054	29023966	0.00122935	1.07852	0.00314678	0.000412882	3.32e-08	1.48e-11	1349
Crohn	UC	16	27446054	29023966	0.00230649	1.00261	0.00337777	0.00156678	1.54e-07	4.36e-09	1473
DrnkWk	EA	16	27446054	29023966	0.00032759	0.981072	0.000280432	0.000397586	2.28e-09	6.74e-12	1457
DrnkWk	SCZ	16	27446054	29023966	-0.000271418	-1.01049	0.000277818	0.000259691	2.32e-09	1.74e-08	1448
DrnkWk	Crohn	16	27446054	29023966	-0.000989484	-1.02549	0.000278552	0.00334233	1.68e-08	2.46e-14	1425
DrnkWk	IBD	16	27446054	29023966	-0.000924328	-1.04007	0.000278622	0.00283476	1.42e-08	8.55e-15	1425
DrnkWk	RA	16	27446054	29023966	-0.000365453	-1.10535	0.000264284	0.000413614	2.51e-09	3.05e-13	1346
DrnkWk	UC	16	27446054	29023966	-0.000704001	-1.0709	0.000278627	0.00155104	9.38e-09	3.64e-13	1425
EA	Crohn	16	27446054	29023966	-0.00116385	-1.01009	0.000395976	0.00335279	2.69e-08	1.28e-12	1425
EA	IBD	16	27446054	29023966	-0.00106822	-1.00693	0.000395984	0.00284212	2.37e-08	4.02e-12	1425
EA	RA	16	27446054	29023966	-0.000370059	-0.939541	0.000373314	0.000415563	3.88e-09	2.84e-09	1342
EA	UC	16	27446054	29023966	-0.000782715	-0.997902	0.00039601	0.00155355	1.53e-08	2.36e-10	1425
IBD	RA	16	27446054	29023966	0.00111708	1.06388	0.00266981	0.00041296	2.74e-08	1.45e-11	1349
PD	CP	16	27446054	29023966	0.000214389	1.14689	4.7e-05	0.000743041	1.45e-09	1.9e-08	1345
PD	DrnkWk	16	27446054	29023966	0.000129784	1.17045	4.72e-05	0.000260725	4.15e-10	1.92e-10	1349
PD	EA	16	27446054	29023966	0.000153831	1.17504	4.7e-05	0.000364444	7.58e-10	2.29e-08	1345
PD	Crohn	16	27446054	29023966	-0.00040309	-1.08695	4.61e-05	0.00298062	5.42e-09	4.37e-08	1329
PD	IBD	16	27446054	29023966	-0.00038477	-1.1169	4.61e-05	0.00257207	4.06e-09	1.57e-09	1329
PD	UC	16	27446054	29023966	-0.000296821	-1.1524	4.61e-05	0.00143777	2.94e-09	4.31e-08	1329
RA	UC	16	27446054	29023966	0.000837081	1.07663	0.000412966	0.00146382	2.02e-08	3.79e-09	1349
RA	CAD	16	74730819	75517115	-0.000477806	-1.31465	0.000268313	0.000492315	7.1e-09	1.41e-08	326
UC	CAD	16	74730819	75517115	-0.000645879	-1.07237	0.000733257	0.000494719	1.16e-08	1.93e-09	318
SCZ	CAD	17	1481897	2613925	-0.000751562	-0.970728	0.000895915	0.000669065	1.32e-08	6.24e-11	413
OCD	CAD	17	17299591	18446092	0.00101176	1.08773	0.00162667	0.000531877	3.06e-08	7.35e-09	434
DrnkWk	HDL	17	37344586	38649203	0.000273625	1.00935	5.25e-05	0.00139963	2.52e-09	4.87e-08	335
DrnkWk	RA	17	37344586	38649203	0.000241614	1.04831	5.06e-05	0.00104952	1.82e-09	1.48e-08	1160
SmkInit	HDL	17	37344586	38649203	-0.000309585	-1.00182	6.82e-05	0.00139963	2.96e-09	1.26e-08	335
SmkInit	RA	17	37344586	38649203	-0.000257198	-0.962597	6.8e-05	0.0010498	1.64e-09	2.24e-10	1161
PD	SD	17	43319770	43928950	0.000172631	1.07558	0.000293062	8.79e-05	7.78e-10	6.02e-10	329
EA	T2D	17	46828412	48027295	-0.000282016	-1.02672	0.000160916	0.000468862	2.55e-09	2.31e-08	1590
SCZ	T2D	17	46828412	48027295	0.000517457	1.03744	0.000529824	0.000469559	8.68e-09	2.8e-08	1692
ASD	EA	18	75474664	75975253	-0.000236834	-1.0031	0.00039691	0.000140444	1.84e-09	3.32e-08	806
EA	SmkInit	18	75474664	75975253	9.58e-05	1.0644	0.000162677	4.98e-05	2.51e-10	1.47e-09	1088
EA	BC	18	75474664	75975253	0.000155877	0.949044	0.000162272	0.000166246	6.81e-10	2.34e-09	1094
BD	SCZ	19	18506815	19873269	0.000929818	0.761451	0.00145025	0.00102818	1.77e-08	2.71e-12	1491
BD	RA	19	18506815	19873269	0.000751505	0.878129	0.00130151	0.000562728	1.82e-08	2.61e-08	1337
RA	BC	19	18506815	19873269	0.000688819	0.83114	0.000611005	0.00112413	1.28e-08	1.06e-09	1585
SCZ	RA	19	18506815	19873269	0.00091171	1.10743	0.00110751	0.000611971	1.26e-08	4.19e-16	1574
SCZ	BC	19	18506815	19873269	0.000991189	0.857135	0.00116046	0.00115235	1.3e-08	3.44e-18	1872
UC	BC	19	18506815	19873269	0.000593243	0.805608	0.000473615	0.00114496	1.15e-08	3.27e-08	1740
CP	EA	19	30858965	32136133	0.000184692	1.02631	0.000510549	6.34e-05	9.18e-10	1.1e-09	1681
CP	LC-All	19	30858965	32136133	-0.000397354	-0.853257	0.000499964	0.000433766	4.85e-09	1.17e-08	1549
CP	T2D	19	30858965	32136133	0.000305698	0.849158	0.000510549	0.000253847	2.75e-09	5.66e-09	1681
LC-All	T2D	19	30858965	32136133	-0.000351464	-1.05712	0.000428037	0.000258246	3.75e-09	9.48e-09	1612
ADHD	ASD	20	19708351	21676556	0.00165443	0.902232	0.00122557	0.0027436	6.44e-08	7.08e-11	2423
ASD	SCZ	20	19708351	21676556	0.0011608	0.871837	0.00274111	0.000646723	3.76e-08	2.11e-09	2391
T2D	HDL	20	31615242	33883015	-0.000364981	-1.08838	0.000278032	0.000404471	3.79e-09	3.06e-09	840
OCD	SCZ	20	36905894	37875045	0.00134097	1.10259	0.00102386	0.00144467	5.37e-08	7.24e-09	1273
CP	SmkInit	21	40116044	41095241	0.000169831	0.919177	0.00031076	0.000109852	8.5e-10	5.67e-09	2249

## Sheet: Supplementary Table 4
Estimated propotion of correlated SNPs. Asterisks in "significance" indicate at least one significantly correlated region between the traits after Bonferroni correction.
Trait1	Trait2	Percentage	significance
BMI	IS	0
AD	AN	0
PD	CKD	0
AN	RA	0
BD	LDL	0
LDL	RA	0
AN	CAD	0
LDL	MDD	0
OCD	CKD	0
SD	AD	0
OCD	IS	0
T2D	ASD	0
UC	AD	0
SD	LC	0
CKD	LC	0
IS	ADHD	0
PD	CAD	0
UC	HDL	0
PD	LDL	0
LDL	ADHD	0
PD	IS	0
AD	AXD	0
LDL	CKD	0
CAD	NSM	0
AD	IS	0
PD	AXD	0
UC	IS	0
SD	CAD	0
LDL	IS	0
AD	CKD	0
AD	ASD	0
AD	LC	0
CKD	ASD	0
OCD	RA	0
T2D	IS	0
IS	ASD	0
SD	OCD	0
RA	AXD	0
PD	OCD	0
HDL	OCD	0
CAD	LC	0
IS	AXD	2.80082e-05
LC	NSM	4.09495e-05
AD	RA	9.4047e-05
RA	ASD	0.000111406
AD	ADHD	0.000123891
AD	CAD	0.000132299
BC	IS	0.000170645
SD	IS	0.000174065
OCD	LDL	0.000247403
OCD	LC	0.00026926
AN	IS	0.000275025
SD	AN	0.000282282
CKD	AXD	0.000385499
Height	OCD	0.000424465
IBD	HDL	0.00042463
CAD	ASD	0.000425147
IBD	IS	0.00043767
SCZ	LDL	0.000443626
HDL	BD	0.000451132
IBD	CAD	0.000486105
BD	CKD	0.000520613
UC	CAD	0.00053155	*
BC	AN	0.000554579
DrnkWk	CKD	0.000591588
SD	RA	0.000623325
OCD	T2D	0.000686675
AD	LDL	0.00071865
CP	CKD	0.000730332
HDL	PD	0.000754153
SD	AXD	0.000754418	*
CKD	NSM	0.000777965
BC	CAD	0.00078919
Height	CAD	0.000789602
LDL	NSM	0.000799863
Height	IS	0.000817628
IS	NSM	0.000822004
AN	LDL	0.000852338
RA	CAD	0.00085432	*
Height	LC	0.000925138
HDL	ASD	0.000978543
LDL	AXD	0.000998999
CKD	SmkInit	0.00100151
PD	NSM	0.00100524
AD	OCD	0.00100669
OCD	AXD	0.00106058	*
UC	LC	0.00106129
LDL	ASD	0.00106198
HDL	BC	0.00108076	*
SD	PD	0.00108244	*
PD	LC	0.00109626
UC	OCD	0.00111189
CKD	CAD	0.00113549
IBD	OCD	0.00116616
AN	LC	0.00118782
BC	CKD	0.00120783
RA	IS	0.00121561
CKD	ADHD	0.00122344
AN	CKD	0.0012377
UC	SD	0.00126729
HDL	SD	0.0012863
UC	CKD	0.00128973
AD	PD	0.00130106
IBD	CKD	0.00134415
AD	BC	0.00149875
IS	MDD	0.00150471
Crohn	IS	0.00152546
Crohn	CAD	0.00153259
PD	ADHD	0.00153975
IS	LC	0.00154186
IBD	NSM	0.00160104	*
PD	AN	0.00160486
Height	AN	0.00166968
BD	CAD	0.00173587
PD	MDD	0.00174951
RA	MDD	0.00175439
OCD	CAD	0.00175494	*
HDL	AD	0.0017784
PD	RA	0.00178828
Crohn	CKD	0.00180329
UC	ADHD	0.00184211
AN	ASD	0.00186121
AD	DrnkWk	0.0018623
SD	T2D	0.00193434	*
CAD	AXD	0.00194827
CKD	MDD	0.00197306
RA	ADHD	0.00197795
UC	NSM	0.00203576	*
Crohn	HDL	0.00204376
T2D	LC	0.0020471	*
Height	NSM	0.00206057
AD	NSM	0.00208043
PD	BD	0.00210755	*
HDL	NSM	0.00218705
SD	LDL	0.00219992
Crohn	LDL	0.00221744	*
HDL	AXD	0.00222275	*
T2D	NSM	0.00223835
BC	AXD	0.00225175
LDL	LC	0.00235014
CAD	MDD	0.00236131
DrnkWk	LDL	0.00241446
HDL	RA	0.00244401
HDL	CKD	0.00246673
AD	T2D	0.00247854
OCD	ADHD	0.00248874
SD	Height	0.00249255
Crohn	ASD	0.00250503	*
Crohn	AN	0.00253363
Height	RA	0.00259547
AN	ADHD	0.0026048
Crohn	OCD	0.00267211
HDL	IS	0.00272789
CKD	T2D	0.00275816
Crohn	AXD	0.00282377
HDL	LC	0.00282588
RA	CKD	0.00286247
Crohn	AD	0.00293755
BC	OCD	0.00294572
BC	LDL	0.00294994
PD	SmkInit	0.00298687
HDL	MDD	0.00300366
T2D	AXD	0.00302556
DrnkWk	IS	0.00309607
Height	PD	0.00314971
Crohn	NSM	0.00318976
RA	LC	0.00321069
OCD	ASD	0.00322385
LDL	T2D	0.00322805
LDL	CAD	0.0032588
PD	T2D	0.00326225
IBD	AD	0.00327822	*
HDL	AN	0.0032984
IBD	ASD	0.00330634	*
IBD	ADHD	0.00334588
SCZ	CKD	0.00340271
SD	ASD	0.00345823
AD	Height	0.00349453
RA	NSM	0.00365701
Height	ASD	0.00367682	*
PD	BC	0.00369426
LC	ASD	0.00373768
EA	CKD	0.00375568
DrnkWk	CAD	0.00382231
UC	AXD	0.00387369	*
DrnkWk	OCD	0.00391532	*
IBD	SD	0.00396678
UC	T2D	0.00399601
IBD	LDL	0.00403123
Crohn	BMI	0.00406865
UC	LDL	0.0040743
RA	BMI	0.00410395
BD	IS	0.0041508
UC	PD	0.00416624	*
AD	BD	0.00416835
UC	AN	0.00430692	*
HDL	CAD	0.00433393
RA	T2D	0.00433625	*
Height	CKD	0.0043843
IBD	PD	0.00451176	*
Height	LDL	0.00466357
DrnkWk	Height	0.00466397
UC	ASD	0.00467302	*
SD	BC	0.00468465
SCZ	CAD	0.0048021	*
Height	SCZ	0.00483914
Crohn	PD	0.00484052	*
BD	RA	0.00495446	*
SD	NSM	0.00500519
PD	ASD	0.00504822
DrnkWk	RA	0.00506336	*
BC	ADHD	0.00509016
BD	LC	0.0051174	*
IS	SmkInit	0.00511834
IBD	AN	0.00516657
CP	OCD	0.00520023
CKD	IS	0.00531855
AD	MDD	0.0053488
UC	BC	0.00535658	*
DrnkWk	AXD	0.00537218	*
Crohn	Height	0.00539875	*
Crohn	ADHD	0.00542847
Crohn	LC	0.0054861	*
Height	BD	0.0055137
UC	Height	0.00551935	*
IBD	T2D	0.0057183	*
Height	MDD	0.00573376	*
IBD	AXD	0.00574312
IBD	Height	0.00582311	*
Height	T2D	0.00586623	*
IBD	BMI	0.00601391
LDL	SmkInit	0.00603383
SD	DrnkWk	0.00609583	*
IBD	LC	0.00613617	*
Height	BC	0.00618182	*
BC	T2D	0.00620802
CP	CAD	0.00621312
CP	HDL	0.00623041
CP	LDL	0.00630261
SD	CKD	0.00649067
Crohn	T2D	0.00679199	*
UC	DrnkWk	0.00690188	*
Crohn	BD	0.00731932	*
Crohn	RA	0.00737694	*
PD	BMI	0.00746632
Height	SmkInit	0.00748942
HDL	Height	0.00750353
Crohn	BC	0.00753006	*
BMI	NSM	0.00753801
AD	SmkInit	0.00805847
IBD	DrnkWk	0.0080684	*
UC	BD	0.00832063
BD	T2D	0.00835318	*
IBD	RA	0.00839186	*
DrnkWk	PD	0.00855058	*
HDL	SmkInit	0.00857921	*
DrnkWk	NSM	0.0086171	*
BC	BMI	0.00870772
UC	SmkInit	0.00893905
HDL	SCZ	0.00900667
BC	RA	0.00929012	*
PD	SCZ	0.00930653
BC	ASD	0.00936187
UC	RA	0.0103163	*
AD	SCZ	0.0103946
DrnkWk	AN	0.0104771
BC	SmkInit	0.0105035
UC	BMI	0.0105092
BMI	LC	0.0105575
Crohn	DrnkWk	0.0107182	*
IBD	BC	0.0108671	*
AD	BMI	0.0109774
BD	NSM	0.0111118
DrnkWk	BC	0.0111659	*
SD	ADHD	0.011228
SCZ	RA	0.0113803	*
BC	BD	0.0116216
T2D	MDD	0.0116558
CP	PD	0.0128361	*
SmkInit	ASD	0.0132795
DrnkWk	ASD	0.0132919
BD	ADHD	0.0136909
BMI	ASD	0.0139223
SD	SmkInit	0.0139966	*
IBD	SmkInit	0.0140896
IBD	BD	0.014788
AN	SmkInit	0.0151971	*
SD	MDD	0.0155848
CP	UC	0.0170473	*
SCZ	T2D	0.0180661	*
SD	BMI	0.0184994
CP	AN	0.0189437	*
IS	CAD	0.0191909
OCD	BD	0.0202446
EA	UC	0.0208083	*
DrnkWk	T2D	0.021271	*
BD	BMI	0.0215403	*
EA	SD	0.0218554
OCD	NSM	0.0231962	*
Crohn	SD	0.0256836
BD	SmkInit	0.0272174	*
DrnkWk	SCZ	0.0279132	*
LDL	BMI	0.0282865	*
EA	PD	0.0288127	*
DrnkWk	BMI	0.0304655	*
DrnkWk	MDD	0.031458	*
DrnkWk	BD	0.031908	*
EA	BC	0.0323516	*
CP	BD	0.0341602	*
CAD	ADHD	0.0355405
CP	RA	0.0366208	*
CP	DrnkWk	0.0444748	*
BD	ASD	0.0452853	*
BC	NSM	0.0495035
HDL	LDL	0.0503448	*
CAD	SmkInit	0.0592026
UC	SCZ	0.0597775	*
Height	BMI	0.0605261	*
BC	MDD	0.0605595
UC	MDD	0.0612333
SCZ	LC	0.0620663
OCD	MDD	0.0637651	*
AN	T2D	0.0682534
EA	DrnkWk	0.0704639	*
SCZ	IS	0.072407
EA	SCZ	0.0748115	*
Height	ADHD	0.0811142
CP	SD	0.0969776	*
CP	BC	0.0999189
CP	T2D	0.102149	*
EA	AD	0.106132
HDL	ADHD	0.112599
CP	IBD	0.119204	*
SCZ	ADHD	0.121124	*
BC	LC	0.127094
CP	ASD	0.149504	*
OCD	SmkInit	0.151244	*
Crohn	MDD	0.151624
ASD	NSM	0.154085	*
DrnkWk	ADHD	0.154309	*
Crohn	IBD	0.159602	*
Crohn	SmkInit	0.167038
CP	AD	0.173573
CP	Crohn	0.174662	*
Height	AXD	0.177039	*
IBD	MDD	0.185987
EA	IBD	0.193315	*
CP	AXD	0.19807	*
SD	BD	0.203277
CP	IS	0.204341
BMI	AXD	0.207311
AN	BD	0.207962
LC	AXD	0.211747
HDL	DrnkWk	0.225873	*
CKD	BMI	0.226067
T2D	SmkInit	0.228552
LC	MDD	0.229601
CP	LC	0.236917	*
EA	LDL	0.245956	*
DrnkWk	LC	0.248997	*
IBD	SCZ	0.256839	*
BMI	CAD	0.265178
CP	BMI	0.267495
UC	IBD	0.267966	*
CP	MDD	0.273697	*
CP	Height	0.279106
AN	AXD	0.300678
BC	SCZ	0.30415	*
BMI	MDD	0.311201	*
EA	OCD	0.313946
EA	BD	0.321146	*
SCZ	BMI	0.323329	*
ADHD	ASD	0.323872	*
OCD	SCZ	0.32687	*
EA	ASD	0.332964	*
Crohn	SCZ	0.334209	*
SCZ	ASD	0.345467	*
SCZ	NSM	0.345981
OCD	BMI	0.347278
BD	AXD	0.352357
OCD	AN	0.376574
CP	NSM	0.376657
EA	MDD	0.379484	*
EA	CAD	0.381679
T2D	ADHD	0.384439
RA	SmkInit	0.386324	*
SCZ	SmkInit	0.386569	*
LC	ADHD	0.388362
CP	SmkInit	0.388779	*
UC	Crohn	0.396512	*
ASD	AXD	0.408356
ADHD	NSM	0.411853
SCZ	AXD	0.417112
EA	Height	0.418806	*
T2D	CAD	0.42562
SD	SCZ	0.425919
EA	IS	0.434353
SmkInit	NSM	0.455556	*
EA	AN	0.470432	*
HDL	T2D	0.494335	*
EA	Crohn	0.500913	*
EA	AXD	0.51428	*
ADHD	AXD	0.518658
ASD	MDD	0.521476	*
AN	MDD	0.528297	*
EA	HDL	0.530047
AN	NSM	0.541653
BD	MDD	0.554308	*
CP	SCZ	0.574427	*
BMI	SmkInit	0.574588	*
EA	T2D	0.580773	*
AN	SCZ	0.58286	*
EA	RA	0.586824	*
AN	BMI	0.590073
BMI	ADHD	0.598507
SCZ	MDD	0.604328	*
EA	NSM	0.605626
SmkInit	AXD	0.628944	*
SmkInit	MDD	0.650561	*
EA	LC	0.651093	*
CP	ADHD	0.667563	*
NSM	AXD	0.685458
ADHD	MDD	0.686336
LC	SmkInit	0.695919	*
EA	ADHD	0.755029	*
MDD	AXD	0.773176	*
EA	BMI	0.784199	*
EA	SmkInit	0.789781	*
HDL	BMI	0.789799
DrnkWk	SmkInit	0.809755	*
SmkInit	ADHD	0.8134	*
BD	SCZ	0.828323	*
BMI	T2D	0.852132
NSM	MDD	0.893655	*
EA	CP	0.934141	*

## Sheet: Supplementary Table 5
Local genetic covariances between the 29 phenotypes and AD (IGAP2019 Stage I) at the SPI1 locus. We applied sample overlap correction. rho, estimates of local genetic covariance. h1 and h2, estimates for local heritability. NA's in "corr" indicate estimates of "h2" are negative and no genetic correction is presented.
region	rho	h1	h2	corr	var	p	m	Trait
SPI1	0.000406281	0.000772305	0.000282225	0.87023	4.48987e-09	1.33349e-09	1074	NSM
SPI1	0.0009486	0.000752176	0.000712041	1.2962	2.81513e-08	1.57021e-08	1035	OCD
SPI1	0.000288839	0.000769509	0.000165639	0.809038	2.67598e-09	2.35579e-08	1039	DrnkWk
SPI1	0.000315044	0.000771455	0.000228	0.751189	4.13201e-09	9.53158e-07	1037	CP
SPI1	0.000172902	0.00075823	5.95399e-05	0.81376	1.38576e-09	3.40589e-06	1069	MDD
SPI1	0.000288676	0.000766109	0.000276511	0.627204	5.26328e-09	6.91844e-05	1072	AN
SPI1	0.000224137	0.000803554	2.63013e-05	1.54176	3.27246e-09	8.92449e-05	1005	LC-All
SPI1	-0.00063642	0.000730462	0.000647927	-0.925085	2.7919e-08	0.000139614	387	BMI
SPI1	-0.000256576	0.000784949	0.000103877	-0.898533	4.84236e-09	0.000226809	952	RA
SPI1	0.000111287	0.000769161	3.00331e-05	0.732208	1.06124e-09	0.000635132	1038	SmkInit
SPI1	-8.95888e-05	0.000762709	-1.09589e-06	NA	7.06056e-10	0.000747373	1042	PD
SPI1	-0.00020269	0.000768764	8.79004e-05	-0.779724	4.42246e-09	0.00230447	1084	T2D
SPI1	-0.000148756	0.000600688	7.65282e-05	-0.69381	2.40889e-09	0.0024385	943	SD
SPI1	0.000303064	0.000714497	0.000278676	0.679178	1.27232e-08	0.00721406	362	CKD
SPI1	0.000523692	0.000718415	0.000949692	0.634011	4.4855e-08	0.0134099	361	Height
SPI1	-7.92979e-05	0.000771455	2.28961e-05	-0.596659	1.04607e-09	0.0142151	1037	EA
SPI1	-0.000121818	0.000768764	5.24872e-05	-0.606441	2.56397e-09	0.0161382	1084	BC
SPI1	-0.000174878	0.000757589	0.000129205	-0.558956	6.01253e-09	0.0241139	1065	ADHD
SPI1	0.000406489	0.000725246	0.00139462	0.404183	3.26223e-08	0.0244131	340	HDL
SPI1	0.000198732	0.000747583	1.75146e-05	1.73676	9.80774e-09	0.0447807	1023	BD
SPI1	-0.000115596	0.000773112	-1.0757e-05	NA	5.19727e-09	0.108834	1031	IBD
SPI1	-0.000104645	0.000700615	-1.25858e-05	NA	4.45483e-09	0.116917	356	CAD
SPI1	-0.000127976	0.000773112	2.81112e-05	0.868096	7.56157e-09	0.141099	1031	Crohn
SPI1	0.000136911	0.000725246	6.62115e-05	0.624783	8.942e-09	0.147661	340	LDL
SPI1	-0.00010724	0.000773112	-7.92648e-05	NA	6.35303e-09	0.17848	1031	UC
SPI1	-9.72417e-05	0.000756703	-1.45805e-06	NA	5.54995e-09	0.191793	1064	ASD
SPI1	8.74233e-05	0.000766898	0.000162545	0.247612	7.37225e-09	0.308589	1081	SCZ
SPI1	8.14697e-05	0.000769721	-8.71612e-05	NA	8.2248e-09	0.369012	1083	IS
SPI1	7.19304e-05	0.000735831	5.63866e-05	0.353131	7.99571e-09	0.421154	1015	ADs

## Sheet: Supplementary Table 6
Local genetic covariances between the 29 phenotypes and AD-proxy (UKBB) at the SPI1 locus. We applied sample overlap correction. rho, estimates of local genetic covariance. h1 and h2, estimates for local heritability. NA's in "corr" indicate estimates of "h2" are negative and no genetic correction is presented.
region	rho	h1	h2	corr	var	p	m	Trait
SPI1	4.31e-05	2.7e-06	0.000282396	1.56346	3.09e-10	0.01408	1038	NSM
SPI1	-3.18e-05	2.87e-06	5.25e-05	-2.59408	2.57e-10	0.0469665	1047	BC
SPI1	1.83e-05	2.74e-06	0.000150734	0.89829	1.05e-10	0.0747776	1042	DrnkWk
SPI1	4.88e-05	7.7e-07	0.000277093	3.34045	8.62e-10	0.0964762	360	CKD
SPI1	-4.76e-05	6.07e-07	0.000647927	-2.40064	8.4e-10	0.100489	387	BMI
SPI1	4.52e-05	2.85e-06	0.000277486	1.60493	7.63e-10	0.102003	1037	AN
SPI1	0.000101928	2.34e-06	0.000714715	2.49431	4.38e-09	0.123537	1009	OCD
SPI1	-1.56e-05	2.69e-06	2.27e-05	-2.00433	1.11e-10	0.1378	1034	EA
SPI1	1.41e-05	2.74e-06	5.95e-05	1.10675	1.24e-10	0.204846	1033	MDD
SPI1	1.14e-05	2.63e-06	2.69e-05	1.35324	1.02e-10	0.260281	1041	SmkInit
SPI1	-2.06e-05	-7.21e-07	7.67e-05	NA	3.46e-10	0.26764	911	SD
SPI1	-1.06e-05	2.72e-06	-9.78e-07	NA	1.2e-10	0.330222	1043	PD
SPI1	2.3e-05	3.79e-06	2.56e-05	2.33172	5.92e-10	0.344977	969	LC-All
SPI1	1.48e-05	2.69e-06	0.000227732	0.600243	2.62e-10	0.358877	1034	CP
SPI1	2.66e-05	2.2e-06	1.74e-05	4.3034	1e-09	0.40013	999	BD
SPI1	-2.29e-05	1.26e-06	0.000103989	-2.00039	7.42e-10	0.401336	927	RA
SPI1	1.77e-05	2.72e-06	0.000164888	0.837525	6.41e-10	0.483718	1040	SCZ
SPI1	2.34e-05	5.86e-07	0.000949692	0.994361	1.35e-09	0.522686	361	Height
SPI1	1.31e-05	8.93e-07	6.71e-05	1.69352	6.75e-10	0.613925	338	LDL
SPI1	-1.27e-05	2.59e-06	-1.11e-05	NA	9.3e-10	0.675938	1014	IBD
SPI1	-1.47e-05	2.59e-06	2.88e-05	1.69797	1.35e-09	0.690343	1014	Crohn
SPI1	1.39e-05	2.77e-06	-8.72e-05	NA	1.48e-09	0.717517	1045	IS
SPI1	-1.06e-05	2.59e-06	-8e-05	NA	1.13e-09	0.753716	1014	UC
SPI1	6.96e-06	8.93e-07	0.00137951	0.198355	7.54e-10	0.799909	338	HDL
SPI1	-3.81e-06	2.72e-06	8.84e-05	-0.246201	3.11e-10	0.828718	1043	T2D
SPI1	-6.18e-06	2.73e-06	0.000131446	-0.325739	9.75e-10	0.843214	1031	ADHD
SPI1	-5.43e-06	2.72e-06	-8.17e-07	NA	9.95e-10	0.863322	1030	ASD
SPI1	6.31e-06	1.75e-06	5.85e-05	0.62329	1.43e-09	0.867403	990	ADs
SPI1	-2.18e-06	7.87e-07	-1.35e-05	NA	7.78e-10	0.937609	354	CAD

## Sheet: Supplementary Table 7
Annotation-stratified genetic covariance between AD and other traits in transcription factor binding sites of PU.1. We applied sample overlap correction. rho, estimates of local genetic covariance. NA's in "corr" indicate the estimates of stratified heritability are negtative and hence no genetic correlation is presented.
	Macrophage				Monocyte
trait	rho	p	corr	m	rho	p	corr	m
ADHD	-0.000925871	0.844694	NA	56171	-0.00290101	0.473135	NA	45486
AXD	0.0061008	0.212926	0.294203	51096	0.00455092	0.302535	0.324271	41016
AN	-0.000291013	0.935752	-0.018307	60181	-0.000758206	0.819679	-0.0548285	49074
ASD	-0.0001761	0.974754	-0.00668973	55247	4.23e-05	0.992206	0.00151345	44664
BC	0.00593992	0.503167	0.0391968	63328	0.000255676	0.974013	0.00205234	51982
BD	0.00622886	0.242534	0.14	54448	0.00515495	0.25297	0.122756	43587
BMI	-0.000789404	0.66745	-0.050532	28371	-0.00132116	0.439127	-0.0895781	21781
CAD	-0.00480659	0.0351562	-0.235328	26514	-0.00379564	0.0765959	-0.222919	20112
CKD	0.00548686	0.0507747	0.262689	29652	0.00465605	0.0647965	0.23188	22862
CP	-0.00676878	0.0546263	-0.2206	60593	-0.0049236	0.126261	-0.18279	49383
Crohn	0.000329315	0.945901	0.00319338	60099	-0.00123186	0.790479	-0.0136791	48935
DrnkWk	-0.00116368	0.527721	-0.09838	61206	-0.000407452	0.79228	-0.0327671	49891
EA	-0.00197125	0.303818	-0.106271	60593	-0.00147089	0.423055	-0.0927196	49383
HDL	0.00134718	0.560402	0.0346494	29093	0.00306577	0.148883	0.095476	22165
Height	-0.00630206	0.0447725	-0.122448	28303	-0.00525697	0.0540057	-0.108588	21727
IBD	-0.00388258	0.64585	-0.025737	60093	-0.00415803	0.664073	-0.0314434	48929
IS	0.00338223	0.206722	0.175387	63278	0.00318109	0.185073	0.186516	51939
LC-All	-0.00274398	0.40327	-0.106471	58877	-0.00135423	0.594939	-0.0540029	48365
LDL	0.00175536	0.56634	0.0416425	29074	0.00348563	0.23736	0.0913583	22145
MDD	0.00190669	0.363174	0.481079	61062	0.00188166	0.295771	NA	49933
NSM	-0.00182722	0.497265	-0.0911246	62192	-0.00392004	0.135809	-0.330016	51051
OCD	-0.00207698	0.810108	-0.0489114	55805	-0.000316041	0.965989	-0.00871054	45100
PD	0.00139972	0.509261	0.141302	59295	0.00127454	0.455151	0.142173	48266
RA	-0.0179522	0.0940072	-0.156911	57499	-0.020473	0.255921	-0.204446	46843
SCZ	0.0134199	0.0477073	0.302709	61369	0.0113113	0.125116	0.270868	50081
SD	0.000472968	0.868636	0.0342158	61932	-0.00203798	0.408075	-0.163288	50830
SmkInit	0.000620781	0.740228	0.139222	60958	-0.000278804	0.859852	-0.042242	49674
T2D	-0.00106727	0.749806	-0.0294221	63327	-0.00186321	0.624834	-0.0561407	51980
UC	-0.00479321	0.494227	-0.0484841	60103	-0.00448123	0.590252	-0.0529738	48931

## Sheet: Supplementary Table 8
Genes identified by PrediXcan in macrophages. n, the number of SNPs included in the expression imputation model.
trait	gene	gene_name	zscore	pvalue	n
AD	ENSG00000130204.7	TOMM40	23.7925	3.99607e-125	25
AD	ENSG00000130203.4	APOE	14.4657	1.9962e-47	5
AD	ENSG00000224916.2	APOC4	9.05855	1.32194e-19	27
AD	ENSG00000159915.6	ZNF233	-7.781	7.19534e-15	1
AD	ENSG00000110077.10	MS4A6A	7.49496	6.63184e-14	31
AD	ENSG00000130208.4	APOC1	7.42295	1.14544e-13	36
AD	ENSG00000073008.8	PVR	-6.41287	1.42801e-10	27
AD	ENSG00000165916.3	PSMC3	-6.3271	2.49806e-10	17
AD	ENSG00000134571.6	MYBPC3	6.23448	4.5328e-10	27
AD	ENSG00000234906.2	APOC2	-6.02489	1.6922e-09	18
AD	ENSG00000159840.11	ZYX	-5.89938	3.64878e-09	42
AD	ENSG00000196126.6	HLA-DRB1	5.15907	2.48185e-07	116
AD	ENSG00000163161.8	ERCC3	4.56801	4.92379e-06	38
AD	ENSG00000149187.12	CELF1	-4.48912	7.15174e-06	20
DrnkWk	ENSG00000225190.2	PLEKHM1	-6.84395	7.70372e-12	47
DrnkWk	ENSG00000159314.5	ARHGAP27	-6.83581	8.1544e-12	46
DrnkWk	ENSG00000178952.4	TUFM	-6.83102	8.43144e-12	52
DrnkWk	ENSG00000165916.3	PSMC3	-6.79218	1.10455e-11	17
DrnkWk	ENSG00000149187.12	CELF1	-6.5198	7.04004e-11	20
DrnkWk	ENSG00000030066.8	NUP160	6.42163	1.34822e-10	43
DrnkWk	ENSG00000184730.6	APOBR	-6.40174	1.53616e-10	10
DrnkWk	ENSG00000134571.6	MYBPC3	6.39987	1.55505e-10	27
DrnkWk	ENSG00000120071.8	KANSL1	-6.35404	2.09731e-10	23
DrnkWk	ENSG00000115216.8	NRBP1	-6.35037	2.14804e-10	7
DrnkWk	ENSG00000184110.9	EIF3C	-6.30431	2.89476e-10	18
DrnkWk	ENSG00000169682.13	SPNS1	-6.18712	6.12736e-10	10
DrnkWk	ENSG00000175161.9	CADM2	6.03287	1.61068e-09	71
DrnkWk	ENSG00000073969.13	NSF	-5.71721	1.0829e-08	12
DrnkWk	ENSG00000174123.6	TLR10	-5.71162	1.11904e-08	3
DrnkWk	ENSG00000104804.3	TULP2	5.51557	3.47655e-08	29
DrnkWk	ENSG00000164024.7	METAP1	5.18734	2.13319e-07	5
DrnkWk	ENSG00000090238.7	YPEL3	5.0121	5.38382e-07	21
DrnkWk	ENSG00000121897.9	LIAS	4.95544	7.21671e-07	13
DrnkWk	ENSG00000197894.6	ADH5	4.95215	7.33967e-07	41
DrnkWk	ENSG00000126860.5	EVI2A	-4.92626	8.38185e-07	43
DrnkWk	ENSG00000139629.9	GALNT6	-4.91437	8.90663e-07	71
DrnkWk	ENSG00000069275.11	NUCKS1	-4.84696	1.25365e-06	23
DrnkWk	ENSG00000243147.3	MRPL33	-4.84441	1.26989e-06	18
DrnkWk	ENSG00000115145.5	STAM2	4.7749	1.79796e-06	16
DrnkWk	ENSG00000175324.5	LSM1	4.66041	3.15578e-06	47
DrnkWk	ENSG00000198742.5	SMURF1	4.64738	3.36184e-06	19
DrnkWk	ENSG00000176909.6	MAMSTR	4.61311	3.96692e-06	14
DrnkWk	ENSG00000109814.7	UGDH	-4.60095	4.20578e-06	96
DrnkWk	ENSG00000156735.6	BAG4	4.56483	4.99906e-06	56
DrnkWk	ENSG00000075884.8	ARHGAP15	-4.55742	5.17869e-06	44
DrnkWk	ENSG00000167074.9	TEF	-4.542	5.57232e-06	14
DrnkWk	ENSG00000132603.9	NIP7	4.52617	6.00613e-06	15
DrnkWk	ENSG00000149922.6	TBX6	-4.52465	6.04963e-06	4
DrnkWk	ENSG00000131153.3	GINS2	4.52348	6.08311e-06	25
DrnkWk	ENSG00000115234.6	SNX17	-4.50393	6.67094e-06	66
NSM	ENSG00000149187.12	CELF1	-5.09387	3.50834e-07	20
NSM	ENSG00000030066.8	NUP160	4.71234	2.44891e-06	43

## Sheet: Supplementary Table 9
Genes identified by PrediXcan in monocytes. n, the number of SNPs included in the expression imputation model.
trait	gene	gene_name	zscore	pvalue	n
AD	ENSG00000166926.4	MS4A6E	7.87376	3.44149e-15	14
AD	ENSG00000110077.10	MS4A6A	7.52409	5.30873e-14	39
AD	ENSG00000110079.12	MS4A4A	7.09281	1.31411e-12	21
AD	ENSG00000130204.7	TOMM40	5.69838	1.2095e-08	10
AD	ENSG00000149187.12	CELF1	-5.6816	1.33443e-08	13
AD	ENSG00000204979.3	MS4A13	5.3589	8.37322e-08	15
AD	ENSG00000196126.6	HLA-DRB1	5.2872	1.24205e-07	152
AD	ENSG00000134571.6	MYBPC3	4.95255	7.3248e-07	88
AD	ENSG00000146904.4	EPHA1	-4.86416	1.14942e-06	62
AD	ENSG00000087589.12	CASS4	4.59545	4.31821e-06	7
DrnkWk	ENSG00000134571.6	MYBPC3	7.44416	9.75658e-14	88
DrnkWk	ENSG00000178952.4	TUFM	-6.68596	2.2942e-11	34
DrnkWk	ENSG00000184110.9	EIF3C	-6.61	3.8432e-11	1
DrnkWk	ENSG00000149187.12	CELF1	-6.49145	8.50138e-11	13
DrnkWk	ENSG00000105538.3	RASIP1	6.21566	5.11085e-10	3
DrnkWk	ENSG00000169180.7	XPO6	6.16626	6.99229e-10	20
DrnkWk	ENSG00000168488.13	ATXN2L	6.08258	1.18262e-09	34
DrnkWk	ENSG00000030066.8	NUP160	5.90785	3.46595e-09	26
DrnkWk	ENSG00000165916.3	PSMC3	-5.69244	1.25236e-08	27
DrnkWk	ENSG00000102882.7	MAPK3	5.63184	1.78301e-08	35
DrnkWk	ENSG00000087074.5	PPP1R15A	5.58037	2.40006e-08	36
DrnkWk	ENSG00000184730.6	APOBR	-5.33304	9.65832e-08	19
DrnkWk	ENSG00000169682.13	SPNS1	-5.12088	3.04114e-07	59
DrnkWk	ENSG00000126860.5	EVI2A	-4.98726	6.12404e-07	39
DrnkWk	ENSG00000073969.13	NSF	-4.91804	8.74145e-07	25
DrnkWk	ENSG00000102886.10	GDPD3	4.91801	8.74271e-07	11
DrnkWk	ENSG00000115145.5	STAM2	4.86163	1.16425e-06	33
DrnkWk	ENSG00000161955.12	TNFSF13	-4.84137	1.28948e-06	11
DrnkWk	ENSG00000103018.11	CYB5B	4.77888	1.7627e-06	20
DrnkWk	ENSG00000167077.7	MEI1	-4.76759	1.86438e-06	51
DrnkWk	ENSG00000163795.9	ZNF513	-4.67666	2.91588e-06	35
DrnkWk	ENSG00000109111.9	SUPT6H	4.65204	3.28671e-06	34
DrnkWk	ENSG00000238083.3	LRRC37A2	4.62811	3.69022e-06	17
DrnkWk	ENSG00000100201.13	DDX17	-4.56716	4.9437e-06	44
DrnkWk	ENSG00000154930.9	ACSS1	4.55606	5.21226e-06	68
DrnkWk	ENSG00000156735.6	BAG4	4.55069	5.34699e-06	24
DrnkWk	ENSG00000169592.10	INO80E	4.53414	5.78396e-06	17
DrnkWk	ENSG00000132603.9	NIP7	4.52104	6.1536e-06	17
DrnkWk	ENSG00000175324.5	LSM1	4.51124	6.44484e-06	3
DrnkWk	ENSG00000108262.9	GIT1	4.50834	6.53381e-06	17
DrnkWk	ENSG00000072310.10	SREBF1	4.50595	6.60773e-06	41
NSM	ENSG00000148926.5	ADM	5.14105	2.73208e-07	19
NSM	ENSG00000007168.6	PAFAH1B1	-5.0236	5.07125e-07	5
NSM	ENSG00000149187.12	CELF1	-4.60632	4.09855e-06	13
NSM	ENSG00000114378.12	HYAL1	-4.54418	5.51494e-06	16

## Sheet: Supplementary Table 10
Regions with significant (FDR control, alpha=0.1) local genetic covariance among ADHD, ASD, and CP. We applied sample overlap correction. rho, estimates of local genetic covariance. h1 and h2, estimates for local heritability. var, the variance of local genetic covariance. m, the number of overlapping SNPs between GWASs of triat 1 and trait 2 in the region.
chr	start	end	rho	corr	h1	h2	var	p	m	trait1	trait2
11	126772905	127715860	0.000506923	1.01113	0.00103792	0.000242161	5.96074e-09	5.17332e-11	1485	ASD	CP
20	19708351	21676556	0.00165443	0.902232	0.00122557	0.0027436	6.44078e-08	7.07989e-11	2423	ADHD	ASD
12	48967935	50160195	-0.000435482	-1.00055	0.00061356	0.000308753	4.68364e-09	1.97528e-10	1126	ADHD	CP
7	71205507	71873571	-0.000491051	-1.14708	0.000559658	0.000327449	6.92666e-09	3.63128e-09	1157	ADHD	CP
7	104158491	105425027	-0.000468091	-1.00477	0.00073651	0.000294679	6.71257e-09	1.10819e-08	1633	ASD	CP
4	150634191	153226998	0.000585074	1.05533	0.000831963	0.000369438	1.1044e-08	2.58658e-08	3176	ASD	CP
7	104158491	105425027	-0.000426993	-1.06537	0.000541561	0.000296613	6.51375e-09	1.2191e-07	1650	ADHD	CP
3	134385789	137369181	-0.000613246	-1.06249	0.000536865	0.000620523	1.44519e-08	3.37495e-07	3935	ADHD	CP
1	43365565	44482312	-0.000975856	-0.959063	0.0023883	0.000433499	3.71285e-08	4.09583e-07	1404	ADHD	CP
7	104158491	105425027	0.000707642	1.13971	0.000532073	0.000724555	1.95408e-08	4.14365e-07	1803	ADHD	ASD
20	46540587	48080850	-0.00059534	-1.28895	0.000212896	0.00100205	1.42198e-08	5.96015e-07	2787	ADHD	CP
14	36683516	38481516	0.000794015	1.0121	0.000845886	0.00072761	2.69349e-08	1.31115e-06	2297	ADHD	ASD
6	11235682	12183952	0.000397359	0.978598	0.000520448	0.000316796	6.86457e-09	1.6189e-06	1694	ASD	CP
14	97571437	98987472	-0.000506824	-1.33476	0.00034107	0.000422732	1.11886e-08	1.65551e-06	2366	ADHD	CP
4	1478711	3612028	-0.000473189	-0.851278	0.000614514	0.000502798	1.04386e-08	3.63168e-06	2498	ASD	CP
3	52215002	54078568	-0.00051188	-0.943904	0.000629961	0.000466839	1.22917e-08	3.89294e-06	2202	ASD	CP
14	36683516	38481516	0.000426581	1.02095	0.00072495	0.000240816	8.67561e-09	4.65299e-06	2152	ASD	CP
14	102341650	104759919	0.000471049	1.10823	0.000394008	0.000458526	1.06343e-08	4.92746e-06	2894	ASD	CP
15	46294385	47000090	-0.000280562	-1.14173	0.0002849	0.000211953	3.99178e-09	8.96906e-06	1095	ADHD	CP
7	131857419	134306672	-0.000499648	-1.03491	0.000267217	0.000872289	1.27473e-08	9.62543e-06	3381	ADHD	CP
4	1478711	3612028	-0.000466716	-0.892194	0.000537439	0.000509165	1.11507e-08	9.87925e-06	2567	ADHD	CP
14	29198059	32014712	-0.000547628	-0.706611	0.0012268	0.000489594	1.56972e-08	1.23719e-05	2693	ADHD	CP
22	37560592	38467784	-0.000380014	-1.06951	0.00049271	0.000256236	7.56759e-09	1.25171e-05	1143	ASD	CP
18	55090919	55808073	-0.000347348	-1.28574	0.00085117	8.57445e-05	6.39095e-09	1.39327e-05	1517	ADHD	CP
8	66025862	67192642	0.00030792	0.959268	0.000497006	0.000207317	5.02695e-09	1.40576e-05	1724	ADHD	CP
6	97093295	98893182	0.000747795	0.903265	0.00079057	0.000866951	3.04199e-08	1.80699e-05	2166	ASD	CP
4	150634191	153226998	0.000436542	0.834389	0.000738946	0.000370426	1.03881e-08	1.84317e-05	3190	ADHD	CP
7	31609317	33150311	-0.000474723	-0.951377	0.000565012	0.000440674	1.26027e-08	2.35032e-05	2988	ADHD	CP
11	28742220	30056918	-0.000279375	-1.08659	0.000276798	0.000238828	4.39591e-09	2.5122e-05	1628	ADHD	CP
12	57535266	58748272	-0.000308641	-1.06918	0.000385622	0.000216096	5.60342e-09	3.73756e-05	1273	ADHD	CP
14	36683516	38481516	0.00036142	0.795396	0.000848789	0.000243252	7.71582e-09	3.87959e-05	2186	ADHD	CP
11	27019873	28741185	-0.000284087	-1.00668	0.000996516	7.9917e-05	4.87657e-09	4.73931e-05	1898	ADHD	CP
2	44049120	45194289	-0.000382618	-0.926204	0.000535342	0.000318777	9.13155e-09	6.22815e-05	1964	ADHD	CP
17	17299591	18446092	0.000292237	1.1284	0.000335292	0.000200041	5.38933e-09	6.86895e-05	1223	ASD	CP
21	40116044	41095241	0.000337131	1.1194	0.000306949	0.000295504	7.21841e-09	7.24613e-05	2067	ASD	CP
12	99224060	99816442	-0.000186204	-1.94466	5.63126e-05	0.000162812	2.20437e-09	7.31024e-05	667	ASD	CP
5	142230949	144583138	0.000857158	0.990573	0.00109973	0.000680867	4.69213e-08	7.58687e-05	3684	ADHD	ASD
9	134640928	135401279	-0.000298827	-0.937892	0.000382948	0.00026509	5.70804e-09	7.64496e-05	1005	ADHD	CP
5	90504842	93602613	0.000418816	0.813458	0.000601783	0.000440489	1.12906e-08	8.09639e-05	2746	ASD	CP
1	40934284	42166782	0.000435587	0.993359	0.000268029	0.000717391	1.27375e-08	0.000113608	2061	ASD	CP
3	123200440	124677278	-0.000353388	-1.17671	0.000235591	0.000382829	8.5615e-09	0.000133861	2121	ADHD	CP
4	150634191	153226998	0.000753585	0.983427	0.000717642	0.000818224	3.89809e-08	0.000135161	3420	ADHD	ASD
9	86181461	87571563	0.000605776	1.27154	0.00101586	0.000223424	2.53652e-08	0.000142617	2275	ADHD	ASD
7	71205507	71873571	0.00043773	0.804472	0.000567516	0.000521691	1.33655e-08	0.000152916	1222	ADHD	ASD
5	102686157	104542488	0.000989856	0.792323	0.00143731	0.0010859	6.91018e-08	0.000166189	3172	ADHD	ASD
3	6422814	7509288	-0.000352608	-1.00558	0.000449982	0.000273245	8.8028e-09	0.000171132	2036	ADHD	CP
20	34892880	35892530	-0.000213317	-1.05903	0.000481414	8.42787e-05	3.28448e-09	0.000197546	684	ADHD	CP
4	103388441	104802530	0.000602888	1.04273	0.000836134	0.000399808	2.71523e-08	0.000253444	2137	ADHD	ASD
14	33036081	34769821	-0.000618119	-0.818983	0.000922403	0.000617552	2.96572e-08	0.000331599	2625	ADHD	CP
3	157312028	159272972	0.000690558	0.888345	0.000583626	0.00103539	3.74734e-08	0.000360692	3631	ADHD	ASD
18	50152229	51059341	-0.000468179	-0.921054	0.000446583	0.000578564	1.72428e-08	0.00036331	1842	ADHD	CP
11	89441680	91115475	-0.000284818	-0.879738	0.00034723	0.000301864	6.39832e-09	0.000369871	2459	ADHD	CP
2	158173710	159574883	0.000583512	1.02989	0.000423365	0.000758226	2.73909e-08	0.000422346	1923	ADHD	ASD
5	90504842	93602613	0.000623749	0.712281	0.00122757	0.000624699	3.13589e-08	0.000427779	2931	ADHD	ASD
8	101451169	102937063	0.000315575	0.873785	0.000777325	0.000167801	8.15919e-09	0.000476465	1798	ASD	CP
9	22968789	24154728	0.000426317	2.85383	2.44678e-05	0.000912038	1.4914e-08	0.000481412	1172	ASD	CP
4	90126331	91453993	0.000284256	1.30356	0.000403265	0.000117914	6.70497e-09	0.000517661	1758	ASD	CP
19	30858965	32136133	-0.000222851	-0.551551	0.000366905	0.000444942	4.15493e-09	0.000545691	1458	ADHD	CP
2	212377759	212845716	-0.000217244	-1.44273	0.000140417	0.000161476	3.98724e-09	0.000580798	913	ADHD	CP
10	92682369	94196248	-0.000352451	-1.09427	0.00029815	0.000347947	1.05741e-08	0.000609176	1890	ADHD	CP
4	24993167	26468997	0.000347013	1.03265	0.00047049	0.000240012	1.02975e-08	0.000627047	2157	ASD	CP
14	80999361	81787255	-0.000243609	-1.31775	0.000356157	9.59575e-05	5.08434e-09	0.000634426	1419	ADHD	CP
3	71421152	73238935	-0.000389616	-0.929733	0.000396963	0.000442392	1.30824e-08	0.000658307	2627	ADHD	CP
14	29198059	32014712	0.000721182	1.21619	0.00115066	0.000305591	4.4941e-08	0.000669145	2778	ADHD	ASD
5	164947504	165638940	0.000218081	8.57733	1.79173e-06	0.000360792	4.1101e-09	0.000669786	691	ASD	CP
1	96150318	97457893	0.000750846	0.825324	0.00105319	0.00078586	4.89497e-08	0.000689509	2149	ADHD	ASD
3	181431571	182975975	-0.000268239	-1.49387	0.000242018	0.00013322	6.27713e-09	0.000710132	1539	ADHD	CP
5	86492986	88065637	0.000466556	1.05147	0.000629713	0.000312656	1.89912e-08	0.000710395	1256	ADHD	ASD
18	50152229	51059341	-0.000302775	-1.16408	0.000117548	0.000575521	8.11446e-09	0.000776147	1828	ASD	CP
15	51682775	52589995	0.000242584	1.02198	0.000272883	0.000206472	5.23018e-09	0.000795631	1021	ASD	CP
19	12500149	13903388	0.000262199	0.835856	0.000295455	0.00033305	6.12718e-09	0.000809098	1436	ASD	CP
12	121721831	124710880	-0.000330407	-1.15841	0.00020189	0.000402956	9.76819e-09	0.000828633	3632	ADHD	CP
12	14659441	16423287	-0.000251608	-1.4284	8.80042e-05	0.000352567	5.68402e-09	0.00084594	1980	ADHD	CP
7	2480729	2930941	0.000350246	1.14601	0.000347578	0.000268733	1.1121e-08	0.00089617	783	ADHD	ASD
1	234209087	235772624	0.000332465	1.11037	0.000374614	0.000239318	1.0244e-08	0.00102051	2108	ASD	CP

[truncated: 16 more sheets: Supplementary Table 11, Supplementary Table 12 , Supplementary Table 13, Supplementary Table 14, Supplementary Table 15, Supplementary Table 16, Supplementary Table 17, Supplementary Table 18, Supplementary Table 19, Supplementary Table 20, Supplementary Table 21, Supplementary Table 22, Supplementary Table 23, Supplementary Table 24, Supplementary Table 25, Supplementary Table 26]
